# Supplementary material for: Localized zinc distribution in shark vertebrae suggests differential deposition during ontogeny and across vertebral structures
Source: PLoS One. 2018 Jan 11;13(1):e0190927. doi: 10.1371/journal.pone.0190927 (PMC5764331; doi:10.1371/journal.pone.0190927)
Supplement: S1 File — The data also includes other elements that were detectable, but not necessarily detected in significant amounts. (XLSX) [file pone.0190927.s001.xlsx]

## Sheet: Sheet1
microns	Species	Sample	Back	e_Back	K	e_K	Ca	e_Ca	Cr	e_Cr	Fe	e_Fe	Ni	e_Ni	Cu	e_Cu	Zn	e_Zn	As	e_As	Br	e_Br	Sr	e_Sr	Compton	e_Compton	elastic	e_elastic	sum	e_sum	Flux0	e_Flux0	Flux1	e_Flux1
0	S. australis	SAU21	1684.85	446.597	-617.185	724.684	1699.42	1498.85	-1.09753	18.2612	14.6532	11.2855	-1.45648	5.12896	6.8021	4.97776	-0.183541	4.95485	0.566352	2.78022	3.62022	2.83589	-3.51948	18.0873	3048149	44228.5	674715	32421	-179.735	689.114	1690000000	0	1000000000	0
25	S. australis	SAU21	1704.64	487.197	-1332.59	790.565	5475.09	1635.11	-2.63847	19.9213	18.3357	12.3114	-0.340892	5.59522	2.80676	5.43029	7.22007	5.40529	-0.543454	3.03297	3.6829	3.0937	15.9786	19.7316	3063268	48249.3	677140	35368.4	-64.0859	751.761	1680000000	0	992000000	0
50	S. australis	SAU21	1706.96	487.197	-1303.24	790.565	6608.83	1635.11	-7.67115	19.9213	27.1832	12.3114	0.0717819	5.59522	7.77972	5.43029	8.77399	5.40529	-0.260144	3.03297	2.50117	3.0937	40.4862	19.7316	3059022	48249.3	701910	35368.4	2.2177	751.761	1690000000	0	993000000	0
75	S. australis	SAU21	1777.78	487.197	-1699.38	790.565	7968.97	1635.11	-4.29995	19.9213	32.6067	12.3114	-2.24816	5.59522	7.74159	5.43029	11.9341	5.40529	0.00600665	3.03297	2.65339	3.0937	66.8188	19.7316	3102014	48249.3	745612	35368.4	-99.7464	751.761	1770000000	0	995000000	0
100	S. australis	SAU21	1837.23	487.197	-1897.65	790.565	9101.02	1635.11	2.01667	19.9213	24.1775	12.3114	-2.37306	5.59522	3.84318	5.43029	9.88424	5.40529	-0.0909751	3.03297	2.57028	3.0937	59.1653	19.7316	3095872	48249.3	729095	35368.4	-112.774	751.761	1740000000	0	993000000	0
125	S. australis	SAU21	1795.93	487.197	-4853	790.565	28641	1635.11	-2.18858	19.9213	17.7735	12.3114	-0.470841	5.59522	14.1156	5.43029	4.40485	5.40529	-0.32421	3.03297	3.47253	3.0937	90.3953	19.7316	3115914	48249.3	741977	35368.4	98.119	751.761	1760000000	0	997000000	0
150	S. australis	SAU21	2132.41	487.197	-10788.2	790.565	66058.1	1635.11	-3.00541	19.9213	31.9793	12.3114	-5.42333	5.59522	14.8368	5.43029	8.26273	5.40529	-0.121084	3.03297	4.6017	3.0937	252.87	19.7316	3168198	48249.3	887667	35368.4	1152.63	751.761	1760000000	0	970000000	0
175	S. australis	SAU21	3034.47	487.197	-13989	790.565	88279.7	1635.11	-15.4236	19.9213	4.35659	12.3114	-4.65581	5.59522	8.77955	5.43029	4.42647	5.40529	-2.42353	3.03297	1.71177	3.0937	536.997	19.7316	3294812	48249.3	1047953	35368.4	2002.45	751.761	1750000000	0	918000000	0
200	S. australis	SAU21	3233.4	488.205	-11680.1	793.939	73681.7	1638.42	-25.6848	19.9682	11.2576	12.3485	-5.8748	5.60856	-0.608478	5.44356	5.52736	5.41755	-3.55248	3.03739	3.71716	3.10195	573.258	19.7659	3285293	48351.7	1120150	35443.8	1302.15	753.638	1690000000	0	909000000	0
225	S. australis	SAU21	2650.04	492.882	-7891.41	809.502	46276.6	1653.79	-8.40555	20.1855	4.1237	12.5204	-4.74922	5.67037	0.579293	5.50508	4.62251	5.47439	-0.363137	3.05796	3.78236	3.14014	429.716	19.9251	3251498	48826.7	995917	35793.9	436.474	762.339	1690000000	0	921000000	0
250	S. australis	SAU21	2298.18	497.516	-8174.74	824.772	51500.8	1669.02	5.81497	20.4006	37.2075	12.6899	-1.77707	5.73152	3.16301	5.56593	7.01232	5.53065	-0.87597	3.07838	3.9677	3.17789	370.711	20.0831	3216142	49297.2	934464	36140.5	829.515	770.941	1690000000	0	938000000	0
275	S. australis	SAU21	2335.26	502.107	-11922.9	839.764	76192.6	1684.11	-9.23652	20.6134	12.0572	12.8572	-3.60956	5.79202	6.86304	5.62611	9.6888	5.58635	-0.870154	3.09867	2.68858	3.21518	352.62	20.2398	3179636	49763.2	905812	36483.8	1241.89	779.449	1690000000	0	946000000	0
300	S. australis	SAU21	3121.69	506.656	-14435.7	854.492	92895.8	1699.06	-21.8487	20.824	3.76125	13.0223	-5.02968	5.8519	1.15266	5.68566	9.5948	5.64149	-2.50929	3.11883	3.33246	3.25205	598.364	20.3954	3262242	50224.8	1101329	36823.9	1975.47	787.864	1740000000	0	910000000	0
325	S. australis	SAU21	3301.65	511.165	-11519.5	868.972	74339.6	1713.89	-15.7573	21.0325	-4.38203	13.1853	-3.87337	5.91117	0.882419	5.74459	6.07393	5.6961	-1.7539	3.13886	3.56013	3.28851	694.345	20.5497	3366444	50682.3	1169340	37161	1460.98	796.191	1730000000	0	892000000	0
350	S. australis	SAU21	2904.74	515.634	-5588.14	883.213	31876.8	1728.58	-11.0059	21.239	0.490262	13.3464	-1.6205	5.96986	-0.735966	5.80292	4.97065	5.75019	-0.572	3.15876	3.27727	3.32457	614.418	20.7029	3355909	51135.7	1129098	37495	337.172	804.432	1720000000	0	902000000	0
375	S. australis	SAU21	2823.43	520.065	-4091.37	897.229	22017.9	1743.16	-20.4742	21.4435	-0.173846	13.5055	-2.06881	6.02797	2.03511	5.86067	4.90322	5.80378	-2.45008	3.17854	2.91262	3.36024	556.279	20.855	3389076	51585.1	1109262	37826	118.019	812.588	1730000000	0	914000000	0
400	S. australis	SAU21	2188	524.458	-2122.4	911.03	10917.5	1757.61	-4.29029	21.646	4.01954	13.6629	-2.03042	6.08552	1.04811	5.91786	4.61916	5.85687	-1.79342	3.1982	4.32432	3.39553	308.727	21.006	3285955	52030.6	911056	38154.2	23.5958	820.664	1710000000	0	955000000	0
425	S. australis	SAU21	1821.64	528.816	-873.165	924.624	3076.68	1771.94	-4.04692	21.8467	3.95621	13.8184	-3.11542	6.14254	1.49029	5.9745	-0.602819	5.90949	-0.804447	3.21773	2.68738	3.43046	52.9004	21.1559	3122644	52472.4	730182	38479.6	-233.426	828.661	1700000000	0	986000000	0
450	S. australis	SAU21	1909.11	533.137	-1427.07	938.021	6764.49	1786.16	-3.22049	22.0455	1.83675	13.9721	-2.73509	6.19903	3.80464	6.03061	-1.21539	5.96165	-0.557451	3.23715	0.969181	3.46504	17.2012	21.3048	3127858	52910.4	701765	38802.2	-185.361	836.582	1690000000	0	996000000	0
475	S. australis	SAU21	2067.75	537.423	-6439.66	951.23	40804.4	1800.27	2.72997	22.2426	2.79235	14.1242	-2.64458	6.25502	1.19465	6.0862	3.19619	6.01335	0.0753077	3.25645	3.89813	3.49928	126.147	21.4526	3167885	53344.9	775768	39122.2	420.3	844.428	1680000000	0	983000000	0
500	S. australis	SAU21	2312.89	541.676	-10950.8	964.258	73746.3	1814.27	-7.17301	22.4379	6.18513	14.2747	-2.80893	6.3105	-0.99901	6.1413	0.58601	6.06462	-1.9833	3.27564	2.66942	3.53319	309.903	21.5994	3188968	53775.8	898067	39439.6	877.419	852.203	1710000000	0	945000000	0
525	S. australis	SAU21	2477.26	545.896	-10479.9	977.112	67847.8	1828.16	-11.133	22.6316	8.56792	14.4236	-3.82522	6.3655	-0.940663	6.19589	4.15988	6.11545	-1.42732	3.29472	5.14898	3.56677	431.478	21.7452	3278557	54203.3	986365	39754.4	1392.23	859.906	1750000000	0	936000000	0
550	S. australis	SAU21	2750.2	550.083	-8332.26	989.799	52970.3	1841.95	-11.984	22.8236	3.3387	14.571	-5.49427	6.42004	0.480808	6.25002	4.51121	6.16586	-0.155274	3.31369	1.9142	3.60004	485.521	21.8901	3338727	54627.5	1033537	40066.8	946.13	867.542	1770000000	0	934000000	0
575	S. australis	SAU21	2868.7	554.239	-6426.9	1002.33	41212	1855.63	-4.25149	23.014	9.52431	14.7169	-5.43958	6.47411	1.22814	6.30367	5.32554	6.21587	-2.06039	3.33255	4.64115	3.63301	645.421	22.034	3420017	55048.4	1163994	40376.8	742.145	875.111	1740000000	0	892000000	0
600	S. australis	SAU21	3272.51	558.363	-4728.24	1014.7	26363	1869.21	-28.0801	23.2028	0.376143	14.8614	-5.63258	6.52773	0.488339	6.35688	5.20913	6.26547	-2.08502	3.3513	3.08164	3.66568	615.399	22.1769	3432133	55466.1	1151051	40684.4	63.1245	882.615	1710000000	0	899000000	0
625	S. australis	SAU21	2142.43	559.825	-1986.49	1016.34	9906.26	1873.26	-4.17405	23.2414	2.33366	14.8986	-2.49586	6.54218	2.21619	6.36899	2.13314	6.27669	-1.50798	3.36097	3.52973	3.67711	233.424	22.2154	3216286	55614.3	872750	40788	-83.1465	885.429	1690000000	0	960000000	0
650	S. australis	SAU21	1549.28	559.82	-739.937	1012.07	2386.42	1872.05	8.55078	23.1971	11.0175	14.8767	-2.3828	6.53502	1.80381	6.35843	1.25809	6.26672	0.0369595	3.36564	5.12681	3.67686	32.4479	22.1962	3103840	55614.1	712249	40779.2	-37.6227	885.663	1670000000	0	988000000	0
675	S. australis	SAU21	1706.85	559.814	-616.312	1007.77	2485.16	1870.84	-3.33095	23.1527	7.82944	14.8548	-1.11908	6.52785	-0.0837824	6.34785	1.00432	6.25673	0.279947	3.37031	2.83113	3.6766	28.4088	22.1769	3124258	55613.9	721710	40770.3	-139.993	885.897	1690000000	0	994000000	0
700	S. australis	SAU21	1622.7	615.79	-895.29	1103.81	4403.89	2056.59	2.65216	25.419	8.90415	16.3161	1.24184	7.17274	0.259742	6.97098	-0.126102	6.87139	0.739623	3.71246	2.90204	4.04398	31.6227	24.3734	3101246	61175	707243	44837.7	-174.323	974.743	1710000000	0	991000000	0
725	S. australis	SAU21	1846.53	559.804	-4041.32	999.131	23341.2	1868.42	-6.95774	23.0636	8.20082	14.8108	-2.44106	6.51349	0.251269	6.32664	1.74026	6.2367	-0.0158363	3.37961	3.57181	3.67609	70.6714	22.1383	3115805	55613.4	726278	40752.7	302.442	886.364	1720000000	0	986000000	0
750	S. australis	SAU21	2798.67	559.798	-11469.8	994.782	69818.2	1867.2	-15.8723	23.0189	4.71446	14.7888	-4.7932	6.5063	-0.388545	6.31601	0.742808	6.22666	-2.33345	3.38426	2.64372	3.67583	411.997	22.119	3198261	55613.1	974776	40743.8	891.47	886.597	1710000000	0	936000000	0
775	S. australis	SAU21	3947.83	559.793	-14631.3	990.414	92309.8	1865.99	-32.0411	22.9742	-8.51051	14.7667	-5.98002	6.4991	-4.73283	6.30537	5.79494	6.21661	-3.1535	3.38889	2.26972	3.67558	1033.14	22.0997	3500830	55612.9	1446776	40735	1714.54	886.83	1750000000	0	833000000	0
800	S. australis	SAU21	3663.97	559.787	-7671.32	986.027	46826.4	1864.77	-28.818	22.9293	-5.02564	14.7446	-5.96898	6.4919	-1.95722	6.2947	3.57211	6.20654	-2.5796	3.39352	3.02159	3.67532	953.767	22.0803	3486148	55612.6	1390561	40726.2	663.188	887.064	1690000000	0	840000000	0
825	S. australis	SAU21	2428.94	559.782	-2444.55	981.62	12938.9	1863.56	-11.1441	22.8844	-3.73655	14.7225	-2.21662	6.48468	-1.2042	6.28401	0.888793	6.19645	-1.07119	3.39815	1.39332	3.67507	371.111	22.061	3215609	55612.4	957957	40717.3	57.6897	887.297	1690000000	0	935000000	0
850	S. australis	SAU21	1894.31	559.776	-898.016	977.193	4550.58	1862.34	-1.75364	22.8393	5.22815	14.7004	-1.99723	6.47746	0.855987	6.27331	1.10022	6.18635	0.258703	3.40277	2.98007	3.67481	163.06	22.0416	3130323	55612.1	806772	40708.5	-16.4351	887.53	1690000000	0	969000000	0
875	S. australis	SAU21	1523.17	559.771	-590.439	972.746	3130.72	1861.12	-0.517238	22.7942	11.1649	14.6782	-2.00548	6.47023	0.211093	6.26259	0.618094	6.17623	0.508323	3.40738	3.42312	3.67455	13.3265	22.0222	3040540	55611.9	684889	40699.7	53.5832	887.763	1690000000	0	1000000000	0
900	S. australis	SAU21	2376.44	559.765	-9635.27	968.278	61003	1859.9	-12.8774	22.749	4.49047	14.656	-1.58637	6.46299	-0.00646461	6.25185	2.20734	6.16609	-0.268056	3.41198	2.50373	3.6743	289.074	22.0028	3138350	55611.6	868904	40690.8	1056.41	887.996	1670000000	0	955000000	0
925	S. australis	SAU21	3610.5	559.76	-13305	963.79	83252.2	1858.69	-19.8368	22.7037	-1.93446	14.6337	-5.83221	6.45574	-2.00425	6.24109	0.411915	6.15594	-1.70344	3.41658	1.63236	3.67404	850.988	21.9834	3386236	55611.4	1305761	40682	1121.95	888.229	1710000000	0	863000000	0
950	S. australis	SAU21	4000.84	559.755	-11660	959.281	76677.6	1857.47	-32.0248	22.6583	-5.25253	14.6114	-4.95737	6.44848	-3.35375	6.23031	3.41064	6.14577	-2.71759	3.42117	2.60283	3.67379	1095.95	21.9639	3497672	55611.1	1495720	40673.1	1555.4	888.462	1730000000	0	820000000	0
975	S. australis	SAU21	3753.56	559.749	-8610.23	954.75	53902.9	1856.24	-14.4115	22.6128	0.895958	14.5891	-9.72282	6.44122	-4.7246	6.21952	7.40846	6.13558	-2.93995	3.42576	4.68508	3.67353	1069.28	21.9445	3546365	55610.9	1420262	40664.3	852.981	888.695	1720000000	0	837000000	0
1000	S. australis	SAU21	2185.76	559.744	-1747.8	950.198	9170.42	1855.02	1.55619	22.5673	-1.16209	14.5667	-0.740108	6.43395	-1.21731	6.2087	2.40256	6.12538	-1.06943	3.43034	2.93228	3.67327	264.375	21.925	3146667	55610.7	850561	40655.4	9.13904	888.928	1700000000	0	958000000	0
1025	S. australis	SAU21	1549.43	559.7	-757.127	946.259	2701.79	1853.94	-0.21431	22.5247	5.67307	14.5448	0.40235	6.42722	0.0833284	6.19747	1.058	6.11599	0.290368	3.43447	3.79658	3.67308	23.6619	21.9069	3063821	55610.1	675684	40647.3	-70.2332	889.046	1690000000	0	1000000000	0
1050	S. australis	SAU21	1485.45	559.165	-396.744	950.554	1593.61	1854.66	2.50542	22.5215	9.83006	14.5286	0.908558	6.42759	1.96089	6.18097	1.26395	6.11736	0.983769	3.4328	3.69306	3.67371	10.6027	21.9079	3073197	55605.2	687625	40648.3	25.2521	887.675	1700000000	0	1000000000	0
1075	S. australis	SAU21	1587.2	558.63	-692.854	954.829	2648.46	1855.38	0.729579	22.5184	4.81987	14.5124	-0.876054	6.42796	1.12461	6.16443	1.36341	6.11874	-0.195275	3.43113	4.11553	3.67434	10.0835	21.9089	3049720	55600.3	685073	40649.4	-165.049	886.302	1700000000	0	997000000	0
1100	S. australis	SAU21	1841.96	558.093	-2847.43	959.085	15341.7	1856.1	-0.222635	22.5152	7.93011	14.4962	-1.83397	6.42833	-1.2034	6.14785	3.03588	6.12011	-0.35282	3.42947	2.9066	3.67497	61.7079	21.9098	3035390	55595.5	724504	40650.4	72.4744	884.926	1680000000	0	989000000	0
1125	S. australis	SAU21	3126.32	557.557	-11685.1	963.322	71455.1	1856.82	-6.93056	22.512	-1.34398	14.48	-3.9359	6.42871	-0.148397	6.13122	8.68135	6.12149	-2.22891	3.4278	1.94771	3.6756	699.503	21.9108	3215790	55590.6	1062267	40651.5	1129.39	883.548	1690000000	0	920000000	0
1150	S. australis	SAU21	4296.2	557.02	-10463.8	967.541	68119.7	1857.54	-36.035	22.5089	-9.64096	14.4638	-7.54514	6.42908	-3.8475	6.11455	9.06085	6.12286	-3.50723	3.42613	5.88618	3.67623	1371.3	21.9118	3556622	55585.8	1451058	40652.6	1094.35	882.168	1700000000	0	824000000	0
1175	S. australis	SAU21	3930.37	556.482	-8854.16	971.741	55184.8	1858.26	-31.1904	22.5057	-3.7494	14.4475	-8.08517	6.42945	-2.68138	6.09783	6.06029	6.12423	-2.21011	3.42446	2.71317	3.67686	1103.95	21.9127	3412153	55580.9	1317121	40653.6	929.311	880.787	1710000000	0	861000000	0
1200	S. australis	SAU21	2561.04	555.944	-4184.48	975.924	22601.7	1858.98	-10.3418	22.5026	7.89345	14.4313	-0.00278165	6.42982	-1.96152	6.08106	6.9177	6.12561	-2.66095	3.42278	2.32497	3.67749	509.915	21.9137	3222749	55576.1	974006	40654.7	313.647	879.402	1700000000	0	934000000	0
1225	S. australis	SAU21	1973.91	555.405	-1343.81	980.088	6008.01	1859.7	-3.12611	22.4994	5.52158	14.415	-2.78175	6.4302	-0.968179	6.06425	3.7807	6.12698	0.134488	3.42111	3.01812	3.67812	144.052	21.9146	3110381	55571.2	781816	40655.7	-68.3921	878.016	1710000000	0	986000000	0
1250	S. australis	SAU21	1631.17	554.866	-389.126	984.235	1553.22	1860.42	-5.57664	22.4963	2.65646	14.3987	0.348869	6.43057	0.207024	6.04739	0.305426	6.12836	0.348197	3.41944	3.20276	3.67875	13.5313	21.9156	3060257	55566.3	696199	40656.8	-240.914	876.628	1780000000	0	1000000000	0
1275	S. australis	SAU21	1684.54	554.326	-781.499	988.364	2357.22	1861.13	-2.78501	22.4931	6.77156	14.3824	1.45055	6.43094	0.354557	6.03049	-0.180984	6.12973	-1.3391	3.41776	4.22652	3.67938	10.8339	21.9166	3028536	55561.5	684484	40657.8	-249.624	875.237	1720000000	0	995000000	0
1300	S. australis	SAU21	1853.64	553.786	-442.567	992.477	2536.98	1861.85	-6.36137	22.49	6.55357	14.366	0.263352	6.43131	-1.05648	6.01353	-1.5484	6.1311	-1.33397	3.41609	2.81718	3.68001	12.4862	21.9175	3057770	55556.6	679721	40658.9	-172.807	873.844	1680000000	0	999000000	0
1325	S. australis	SAU21	1964.68	553.245	-4343.62	996.572	26976.4	1862.57	-8.15206	22.4868	6.26917	14.3496	-1.03708	6.43168	2.56847	5.99653	3.17748	6.13247	0.25087	3.41441	2.94911	3.68064	151.322	21.9185	3067717	55551.7	749964	40660	341.537	872.449	1680000000	0	983000000	0
1350	S. australis	SAU21	3478.93	552.704	-11838.2	1000.65	75145.2	1863.29	-17.2133	22.4837	-2.52673	14.3333	-6.24988	6.43206	-2.95719	5.97948	9.53427	6.13385	-2.02385	3.41273	3.75483	3.68126	950.88	21.9195	3329202	55546.9	1222210	40661	1119.81	871.051	1680000000	0	881000000	0
1375	S. australis	SAU21	4510.02	552.162	-10362.8	1004.71	62639.6	1864.01	-33.493	22.4805	-9.4988	14.3169	-9.1661	6.43243	-5.67348	5.96239	10.5763	6.13522	-3.14586	3.41106	4.29329	3.68189	1507.61	21.9204	3535402	55542	1505347	40662.1	1094.37	869.652	1710000000	0	812000000	0
1400	S. australis	SAU21	4107.46	551.619	-10267.2	1008.76	63500.7	1864.72	-34.3387	22.4774	-7.06989	14.3004	-4.21176	6.4328	-5.61475	5.94524	11.9053	6.13659	-3.06939	3.40938	1.94871	3.68252	1301.6	21.9214	3439246	55537.1	1406972	40663.1	1178.74	868.25	1760000000	0	834000000	0
1425	S. australis	SAU21	3458.36	551.076	-10281.1	1012.79	63078.3	1865.44	-16.4161	22.4742	-3.35864	14.284	-3.91992	6.43317	-4.2994	5.92804	15.6066	6.13796	-2.09512	3.4077	3.16647	3.68315	1131.03	21.9223	3396059	55532.3	1306819	40664.2	1038.41	866.846	1710000000	0	866000000	0
1450	S. australis	SAU21	1760.44	551.107	-1534.18	1012.81	7762.73	1865.32	0.788058	22.5542	7.63227	14.618	-0.700253	6.44802	-0.411573	5.92902	3.659	6.142	0.467433	3.40574	3.66251	3.68215	157.07	21.927	3057273	55529	754141	40668.1	-74.9546	866.72	1700000000	0	979000000	0
1475	S. australis	SAU21	1599.12	551.711	-443.122	1008.84	1890.06	1864.38	0.125196	22.7164	10.1994	15.2795	0.545792	6.47724	0.27857	5.94816	0.368918	6.1487	-0.523207	3.40351	3.05413	3.67952	20.2272	21.9353	3052106	55527.4	688068	40674.8	-246.812	867.873	1700000000	0	997000000	0
1500	S. australis	SAU21	1468.59	552.314	-638.387	1004.85	2112.29	1863.43	8.80229	22.8775	11.5962	15.9136	0.322498	6.50633	1.27596	5.96724	-0.658282	6.15539	0.776208	3.40127	4.21795	3.67688	9.86048	21.9437	3038697	55525.8	682368	40681.4	-167.121	869.025	1680000000	0	999000000	0
1525	S. australis	SAU21	1495.15	552.917	-753.615	1000.84	3122.85	1862.49	7.56735	23.0375	12.233	16.5233	0.436343	6.5353	1.23249	5.98627	1.72908	6.16207	1.54238	3.39904	4.07935	3.67425	19.9006	21.952	3054098	55524.2	690797	40688.1	-28.1434	870.175	1700000000	0	1000000000	0
1550	S. australis	SAU21	2390.09	553.519	-7205.93	996.816	44571.3	1861.54	-7.28694	23.1964	4.03575	17.1113	-3.65775	6.56413	2.60132	6.00523	5.27669	6.16875	-1.36162	3.3968	2.58902	3.67161	304.343	21.9603	3098035	55522.6	840890	40694.8	501.015	871.324	1700000000	0	970000000	0
1575	S. australis	SAU21	3719.24	554.12	-12353.4	992.776	76620.9	1860.59	-22.8076	23.3542	4.46062	17.6797	-4.24622	6.59284	-4.54929	6.02413	12.8059	6.17542	-2.46712	3.39456	4.32436	3.66897	1236.87	21.9687	3451008	55521	1358035	40701.5	1604.42	872.471	1730000000	0	856000000	0
1600	S. australis	SAU21	4022.39	554.721	-11293.1	988.72	69328.7	1859.64	-25.4693	23.5109	0.311379	18.2305	-6.27709	6.62142	-4.22678	6.04297	9.18183	6.18208	-2.78175	3.39232	3.63643	3.66633	1439.21	21.977	3541486	55519.4	1490762	40708.2	1250.24	873.617	1780000000	0	828000000	0
1625	S. australis	SAU21	4276.44	555.321	-12166.6	984.646	74286.4	1858.7	-26.3458	23.6666	-7.7226	18.7651	-4.98155	6.64988	-4.46174	6.06176	10.4597	6.18873	-1.00272	3.39008	2.88934	3.66369	1314.25	21.9853	3467114	55517.8	1426426	40714.8	1233.52	874.761	1730000000	0	836000000	0
1650	S. australis	SAU21	2327.81	555.921	-2872.16	980.557	14820.8	1857.75	-9.69126	23.8213	6.12028	19.2848	-1.00392	6.67822	0.0827602	6.08048	4.8055	6.19538	-1.35885	3.38784	3.12148	3.66104	394.792	21.9936	3150771	55516.2	902607	40721.5	-18.1367	875.904	1720000000	0	944000000	0
1675	S. australis	SAU21	1773.57	556.519	-649.731	976.449	3242.06	1856.8	4.98898	23.975	6.32764	19.791	-1.10005	6.70644	1.14113	6.09915	0.305966	6.20202	0.0953647	3.38559	2.88375	3.6584	77.2512	22.0019	3072854	55514.6	718652	40728.2	-171.785	877.045	1700000000	0	989000000	0
1700	S. australis	SAU21	1667.14	557.118	-641.393	972.325	1704.89	1855.85	-1.34051	24.1277	7.11318	20.2845	-1.05535	6.73454	-0.0605074	6.11776	0.606663	6.20866	0.134005	3.38335	2.65313	3.65575	16.4284	22.0102	3051626	55513	691130	40734.8	-201.126	878.185	1690000000	0	999000000	0
1725	S. australis	SAU21	1627	557.715	-533.159	968.183	1485.34	1854.9	-0.0944103	24.2794	4.68548	20.7663	-1.06117	6.76253	1.56221	6.13632	-1.75054	6.21528	-0.165492	3.3811	3.09434	3.6531	8.48326	22.0185	3074159	55511.4	686205	40741.5	-201.782	879.323	1700000000	0	1000000000	0
1750	S. australis	SAU21	1627.38	558.312	-1197.86	964.023	4867.94	1853.95	0.579846	24.4302	11.6545	21.2371	-1.042	6.7904	1.62166	6.15482	-1.33813	6.2219	-0.458742	3.37885	4.70184	3.65045	41.5714	22.0268	3053871	55509.8	700921	40748.2	-49.0543	880.46	1690000000	0	997000000	0
1775	S. australis	SAU21	2744.48	558.908	-8666.6	959.845	54733	1853	-3.2181	24.5801	3.27589	21.6978	-3.16547	6.81815	-1.41955	6.17326	6.59063	6.22851	-0.556666	3.3766	3.68864	3.64779	438.532	22.0351	3180092	55508.2	966844	40754.9	1256.24	881.596	1700000000	0	945000000	0
1800	S. australis	SAU21	4250.58	559.504	-12504.2	955.649	75525.2	1852.04	-26.3904	24.7291	-8.99106	22.1488	-7.84311	6.8458	-6.07052	6.19165	5.56231	6.23512	-4.1241	3.37435	4.31293	3.64514	1238.68	22.0434	3467710	55506.6	1419560	40761.5	1417.8	882.729	1690000000	0	844000000	0
1825	S. australis	SAU21	4407.72	560.099	-10242.5	951.434	63971.2	1851.09	-33.489	24.8771	-8.64939	22.5909	-6.88063	6.87333	-6.04605	6.20998	7.20141	6.24172	-4.00306	3.3721	3.75127	3.64248	1388.55	22.0517	3553275	55505	1507879	40768.2	1267.45	883.862	1690000000	0	828000000	0
1850	S. australis	SAU21	3609.77	560.693	-8588.18	947.2	50206.6	1850.14	-26.7702	25.0243	-1.74086	23.0244	-6.21608	6.90075	-3.98996	6.22826	6.3432	6.24831	-2.55782	3.36984	4.46982	3.63982	872.809	22.06	3375856	55503.4	1227035	40774.9	886.39	884.993	1700000000	0	891000000	0
1875	S. australis	SAU21	2361.73	560.998	-1819.44	948.512	8271.04	1850	-11.0997	25.138	3.10162	23.2253	-0.770211	6.91019	-2.03232	6.22381	1.79702	6.24659	-1.66373	3.37149	5.47674	3.6385	298.798	22.0502	3179045	55501.7	874204	40769.4	-38.6827	885.765	1690000000	0	960000000	0
1900	S. australis	SAU21	1953.53	561.28	-656.33	950.247	2155.57	1849.92	-1.2139	25.2487	7.52033	23.4071	-1.60659	6.91823	-0.453427	6.2176	-1.43386	6.24423	-0.670583	3.37345	3.72758	3.63728	39.2662	22.039	3121587	55499.9	710971	40763	-292.944	886.509	1710000000	0	1000000000	0
1925	S. australis	SAU21	1740.77	561.562	-755.499	951.98	1841.32	1849.84	-4.74413	25.3589	9.22762	23.5876	-0.666581	6.92627	0.0334412	6.21139	0.410391	6.24187	1.20454	3.3754	4.06952	3.63606	8.62838	22.0278	3111440	55498.2	705783	40756.6	-235.068	887.253	1700000000	0	997000000	0
1950	S. australis	SAU21	2000.53	561.843	-825.688	953.709	1999.89	1849.76	1.63853	25.4686	1.8525	23.7667	-2.65969	6.93429	-0.0595195	6.20517	-0.147878	6.23951	-0.948139	3.37735	2.61358	3.63484	18.5716	22.0165	3133463	55496.4	717427	40750.2	-299.594	887.995	1690000000	0	995000000	0
1975	S. australis	SAU21	1748.24	562.125	-884.337	955.436	2739.92	1849.68	1.7549	25.5778	4.95689	23.9445	-0.772986	6.94231	-1.21735	6.19894	0.608214	6.23715	-0.305488	3.3793	3.14007	3.63362	32.4223	22.0053	3145108	55494.7	728876	40743.8	-203.615	888.738	1700000000	0	994000000	0
2000	S. australis	SAU21	2880.04	562.406	-8024.1	957.159	50077.5	1849.6	-15.0917	25.6866	4.39264	24.1209	-5.61301	6.95032	1.87392	6.19271	8.64339	6.23479	-1.24401	3.38124	3.67081	3.63241	502.96	21.9941	3290424	55492.9	1045776	40737.4	629.813	889.479	1690000000	0	926000000	0
2025	S. australis	SAU21	4435.19	562.688	-11077.7	958.879	69623.2	1849.52	-33.2684	25.7949	-6.20278	24.2961	-7.20879	6.95832	-4.45075	6.18647	5.54409	6.23243	-5.19343	3.38319	4.7613	3.63119	1303.16	21.9828	3632818	55491.2	1543042	40731	1350.67	890.22	1700000000	0	813000000	0
2050	S. australis	SAU21	3078.84	562.969	-7790.99	960.596	49032.7	1849.44	-13.0959	25.9028	8.02585	24.47	-3.07317	6.96631	-0.885247	6.18022	7.34044	6.23007	-1.39539	3.38514	4.43662	3.62997	796.459	21.9716	3402556	55489.4	1223154	40724.6	887.909	890.961	1690000000	0	885000000	0
2075	S. australis	SAU21	2296.12	563.25	-4010.16	962.31	22432.5	1849.36	-4.04045	26.0102	11.4802	24.6427	-2.08041	6.97429	-0.70668	6.17397	3.35444	6.2277	-0.711034	3.38708	4.45406	3.62875	293.757	21.9603	3195621	55487.7	895090	40718.2	149.495	891.7	1710000000	0	963000000	0
2100	S. australis	SAU21	1821.95	563.531	-1895.17	964.02	9262.17	1849.28	0.926666	26.1172	6.84969	24.8142	-1.38965	6.98226	0.885226	6.16771	2.75857	6.22534	0.198249	3.38902	4.80553	3.62753	94.0721	21.9491	3143562	55486	771197	40711.8	-69.6589	892.439	1780000000	0	993000000	0
2125	S. australis	SAU21	1706.28	563.812	-1060.13	965.728	4466.37	1849.2	-4.44862	26.2237	11.2261	24.9845	-2.11782	6.99023	0.579195	6.16145	1.14284	6.22297	-0.59496	3.39097	5.10238	3.6263	33.9419	21.9378	3114121	55484.2	719712	40705.4	-163.901	893.178	1760000000	0	991000000	0
2150	S. australis	SAU21	1667.78	517.085	-1451.91	886.814	7703.75	1695.03	0.487339	24.1357	3.79864	23.0575	-0.0118387	6.415	1.41527	5.64225	1.94551	5.70222	0.302868	3.11016	6.97096	3.32299	93.4536	20.0993	3170403	50858.9	771483	37307.4	3.86216	819.423	1740000000	0	993000000	0
2175	S. australis	SAU21	2076.56	564.373	-3577.78	969.135	21312	1849.04	-4.51313	26.4355	11.8958	25.3217	-1.81479	7.00612	0.439578	6.1489	5.09282	6.21824	-0.312572	3.39485	5.81483	3.62386	205.373	21.9153	3178798	55480.7	834888	40692.5	-2.69819	894.653	1730000000	0	967000000	0
2200	S. australis	SAU21	2470.37	564.653	-6172.74	970.834	34499.1	1848.96	-9.34442	26.5408	0.246818	25.4886	-4.50639	7.01406	-1.94773	6.14262	7.12693	6.21587	-1.20087	3.39678	6.14744	3.62264	309.336	21.904	3204988	55479	914386	40686.1	458.78	895.39	1700000000	0	953000000	0
2225	S. australis	SAU21	3146.09	564.933	-7311.36	972.53	44232.7	1848.88	-11.3438	26.6456	1.60551	25.6544	-3.92257	7.02199	-1.82484	6.13633	6.86315	6.2135	-2.37074	3.39872	5.75988	3.62142	665.3	21.8927	3354960	55477.2	1129998	40679.7	738.325	896.126	1690000000	0	903000000	0
2250	S. australis	SAU21	3363.17	565.213	-9222.28	974.222	52129.8	1848.8	-19.2587	26.7501	0.0368585	25.8192	-6.43823	7.02991	-2.30881	6.13003	4.9548	6.21113	-2.57137	3.40066	5.89411	3.62019	716.018	21.8814	3355210	55475.5	1176434	40673.3	661.634	896.861	1710000000	0	892000000	0
2275	S. australis	SAU21	3292.27	560.916	-10269.4	966.636	61737.1	1834.61	-20.1653	26.5827	7.54139	25.6659	-4.30934	6.9772	-0.749313	6.0766	7.28413	6.15949	-0.905591	3.37501	5.31011	3.59305	886.002	21.707	3414291	55035.2	1293997	40352.9	1754.7	890.072	1680000000	0	868000000	0
2300	S. australis	SAU21	3284.05	548.185	-9402.21	941.927	56917.7	1794.44	-16.7031	25.9152	-2.27525	24.9276	-2.8539	6.81277	-2.99772	5.93616	5.27745	6.01695	-2.78076	3.29855	5.75367	3.51819	757.788	21.2321	3374210	53786.5	1197186	39453.9	868.01	869.414	1680000000	0	883000000	0
2325	S. australis	SAU21	3393.2	535.15	-9695.29	916.552	58176.8	1753.34	-19.4785	25.2301	2.01365	24.1666	-7.28501	6.64428	0.47651	5.79231	8.86605	5.87095	-1.4598	3.22028	6.57907	3.4417	755.032	20.7463	3344870	52508.1	1204352	38533.9	1092.07	848.253	1680000000	0	886000000	0
2350	S. australis	SAU21	3721.51	521.791	-10532.5	890.454	61796.9	1711.26	-21.0237	24.5259	4.0774	23.3809	-6.4422	6.4714	-3.83846	5.6448	7.22271	5.72123	-4.3372	3.14006	5.05762	3.36347	892.085	20.2489	3420014	51197.8	1339232	37591.4	1022.93	826.551	1690000000	0	861000000	0
2375	S. australis	SAU21	3461.26	508.08	-9795.4	863.568	61601.2	1668.12	-23.4949	23.8009	1.12049	22.5679	-6.01685	6.29377	-2.19546	5.49333	4.63071	5.56748	-0.227707	3.05773	6.64128	3.28338	886.031	19.7389	3412033	49853.1	1311974	36624.7	1080.78	804.264	1680000000	0	856000000	0
2400	S. australis	SAU21	3598.22	493.989	-10436.9	835.817	60398.7	1623.83	-15.7213	23.053	10.2374	21.7245	-6.54163	6.11098	-1.90781	5.33756	3.03244	5.40937	-0.530386	2.97312	7.92668	3.20128	939.28	19.2154	3445566	48471.1	1376702	35631.7	1760.21	781.341	1670000000	0	849000000	0
2425	S. australis	SAU21	3902.79	479.483	-9847.7	807.113	62871	1578.3	-8.26232	22.2801	63.8159	20.847	-6.64809	5.92255	-2.37091	5.1771	-1.07001	5.24649	-2.64478	2.88604	5.57022	3.11703	982.12	18.6773	3505475	47048.5	1422569	34610.3	1066.4	757.725	1680000000	0	840000000	0
2450	S. australis	SAU21	3356.21	464.526	-9933.22	777.35	57779.5	1531.42	-15.8948	21.4794	-0.229315	19.9308	-4.00887	5.72793	-2.58859	5.01152	0.882312	5.07839	-1.28685	2.79624	6.10217	3.03043	863.919	18.1231	3466778	45581.5	1369044	33557.8	1754.94	733.348	1680000000	0	850000000	0
2475	S. australis	SAU21	3342.57	449.07	-7798.99	746.401	47105.8	1483.06	-18.7977	20.6476	0.139689	18.9705	-3.98121	5.52646	-3.68395	4.84027	0.0979518	4.90453	-1.76076	2.70346	4.70784	2.94128	769.825	17.5515	3489293	44065.8	1311925	32471.2	1419.58	708.134	1720000000	0	865000000	0
2500	S. australis	SAU21	3427.82	433.063	-8991.28	714.111	49948.5	1433.06	-17.5979	19.7809	-1.14056	17.9589	-7.41948	5.31736	-0.11562	4.66273	-0.411411	4.72428	-2.98638	2.60738	4.2838	2.84935	708.1	16.9607	3480370	42496	1289070	31346.9	765.223	681.987	1720000000	0	878000000	0
2525	S. australis	SAU21	3216.68	416.441	-5853.01	680.291	33646.6	1381.26	-16.658	18.8744	-1.98718	16.8869	-5.21318	5.09969	-2.77897	4.47816	-0.529934	4.53687	-2.57874	2.50763	2.99375	2.75435	542.923	16.3484	3447636	40865.9	1151786	30180.8	640.9	654.797	1700000000	0	909000000	0
2550	S. australis	SAU21	2429.4	399.127	-3375.68	644.699	16008.5	1327.43	-7.69374	17.9222	12.3015	15.7419	-2.86294	4.87231	-0.498669	4.28566	1.73165	4.34138	-0.505303	2.40374	3.87349	2.65595	336.925	15.7124	3383992	39168.1	1009855	28967.8	101.258	626.429	1710000000	0	942000000	0
2575	S. australis	SAU21	2273.46	381.028	-2304.42	607.024	11184.3	1271.33	-6.68607	16.9165	7.24106	14.5069	-2.41579	4.63379	-1.46871	4.08408	2.58268	4.13666	-1.09221	2.29515	3.31682	2.55377	230.587	15.0495	3351102	37393.2	914599	27701.7	144.837	596.713	1720000000	0	966000000	0
2600	S. australis	SAU21	1914.66	362.024	-2708.28	566.85	14555.3	1212.64	-2.37745	15.847	13.0333	13.1565	-3.19295	4.3823	-0.276594	3.87203	1.12785	3.92127	0.624015	2.18115	3.05154	2.44732	104.22	14.356	3294122	35529.8	809393	26374.9	150.159	565.437	1710000000	0	987000000	0
2625	S. australis	SAU21	1852.7	341.967	-2185.71	523.603	11971.9	1150.96	-5.72065	14.6999	9.92001	11.6506	-0.854455	4.11547	2.80426	3.64767	0.264967	3.69334	-0.780932	2.06087	2.87209	2.33602	58.9293	13.6272	3273841	33563.1	774634	24977.8	145.406	532.327	1680000000	0	992000000	0
2650	S. australis	SAU21	2018.88	320.657	-3458.79	476.447	19399	1085.78	-1.64271	13.4554	344.358	9.91862	-0.822632	3.8301	-0.754412	3.40858	2.15059	3.45039	0.163211	1.93311	3.48867	2.21916	111.057	12.8573	3307990	31473.7	841135	23497.7	520.993	497.017	1690000000	0	980000000	0
2675	S. australis	SAU21	1863.92	297.826	-2434.61	424.079	13673.8	1016.42	2.09669	12.0834	11.1662	7.81164	-1.39217	3.52168	1.84574	3.15139	3.62315	3.18897	0.185793	1.7963	3.12184	2.09578	122.744	12.0381	3332338	29235.4	834294	21917.9	90.8858	458.998	1690000000	0	980000000	0
2700	S. australis	SAU21	2121.81	292.702	-2301.1	411.991	10396.2	1000.94	-4.3503	11.7686	7.17575	7.28123	-1.59408	3.452	0.496123	3.0935	3.4391	3.13012	-0.751517	1.7656	2.5472	2.06839	138.269	11.8552	3345780	28733.1	869653	21564.3	-121.265	450.433	1700000000	0	975000000	0
2725	S. australis	SAU21	2098.87	292.702	-1458.87	411.991	6596.69	1000.94	-4.15464	11.7686	6.82858	7.28123	-0.386193	3.452	1.4334	3.0935	0.538887	3.13012	0.699992	1.7656	3.30684	2.06839	112.344	11.8552	3344473	28733.1	841229	21564.3	-240.525	450.433	1700000000	0	985000000	0
2750	S. australis	SAU21	1794.1	292.702	-968.431	411.991	4634.97	1000.94	0.557491	11.7686	10.2778	7.28123	-0.797156	3.452	3.52353	3.0935	2.23834	3.13012	-0.76734	1.7656	5.29968	2.06839	69.6904	11.8552	3317085	28733.1	817914	21564.3	-22.8514	450.433	1710000000	0	982000000	0
2775	S. australis	SAU21	1909.11	292.702	-725.883	411.991	3514.47	1000.94	-4.12352	11.7686	20.0868	7.28123	-0.873924	3.452	2.8041	3.0935	1.461	3.13012	-0.600342	1.7656	4.84556	2.06839	42.5607	11.8552	3332980	28733.1	774386	21564.3	-349.811	450.433	1760000000	0	990000000	0
2800	S. australis	SAU21	1835.82	292.702	-1045.75	411.991	4324.42	1000.94	220.406	11.7686	1214.35	7.28123	3.16521	3.452	6.82795	3.0935	2.14269	3.13012	0.598901	1.7656	5.47919	2.06839	37.051	11.8552	3306299	28733.1	788271	21564.3	287.611	450.433	1760000000	0	988000000	0
2825	S. australis	SAU21	1587.43	292.702	-502.995	411.991	2529.12	1000.94	196.296	11.7686	1125.37	7.28123	0.438213	3.452	6.45587	3.0935	1.62127	3.13012	0.145332	1.7656	5.57098	2.06839	14.4963	11.8552	3275581	28733.1	762340	21564.3	143.751	450.433	1760000000	0	985000000	0
2850	S. australis	SAU21	1833.2	292.702	-790.496	411.991	2812.55	1000.94	119.985	11.7686	790.165	7.28123	4.71194	3.452	1.97847	3.0935	2.60397	3.13012	0.154319	1.7656	4.87023	2.06839	10.6663	11.8552	3292817	28733.1	759621	21564.3	259.492	450.433	1760000000	0	992000000	0
2875	S. australis	SAU21	2028.74	536.621	-708.618	755.318	802.569	1835.05	-4.35766	21.5758	8.56111	13.3489	-3.86468	6.32867	4.4199	5.67142	-2.20233	5.73855	-0.00274769	3.23693	1.90433	3.79204	0.508594	21.7346	3337306	52677.4	738477	39534.6	-310.324	825.795	1700000000	0	992000000	0
500	C. obscurus	DUSK	804.522	218.1	-613.184	206.735	2212.2	235.241	2.38977	8.81484	7.54377	5.75837	1.15423	2.54046	-0.748897	2.25923	1.77317	2.6366	0.334749	1.50906	0.656349	1.70113	16.7213	4.71396	1371940	24378.3	342703	15988.9	-152.956	152.802	1640000000	0	993000000	0	1.29e-06
550	C. obscurus	DUSK	966.49	231.645	-607.638	221.641	2618.2	255.973	4.25448	9.32296	10.6212	6.04776	-0.414731	2.68388	0.73181	2.39215	3.42963	2.79468	-0.184597	1.59932	1.39508	1.80957	15.6486	5.40968	1581249	25758.5	377913	17085.3	-192.85	167.221	1650000000	0	996000000	0	2.17e-06
600	C. obscurus	DUSK	921.578	244.442	-846.334	235.605	3688.96	275.148	4.50826	9.80477	10.3691	6.32392	0.350461	2.82001	-0.208568	2.51807	5.43873	2.94428	1.70976	1.68474	3.04074	1.91188	34.2167	6.02561	1735110	27068.4	423946	18115.4	-99.3649	180.491	1650000000	0	993000000	0	3.13e-06
650	C. obscurus	DUSK	1255.16	256.601	-1015.19	248.787	4702.43	293.071	3.77517	10.264	7.70723	6.58852	0.56771	2.94986	-0.817844	2.63799	9.55971	3.08663	0.208037	1.76604	3.80406	2.00898	48.0466	6.58417	2006329	28317.7	490353	19090	-202.623	192.85	1660000000	0	980000000	0	4.76e-06
700	C. obscurus	DUSK	1355.37	268.209	-915.372	261.305	3778.48	309.959	3.86503	10.7035	11.7792	6.84289	-0.150593	3.07424	-0.793358	2.75269	11.4435	3.22271	0.442394	1.84376	4.20534	2.1016	42.8982	7.09891	2525281	29514.2	601085	20017.3	-250.981	204.463	1670000000	0	977000000	0	4.53e-06
750	C. obscurus	DUSK	2047.79	279.335	-1381.2	273.25	4581.48	325.974	-13.3653	11.1257	12.6154	7.08814	-1.36059	3.19377	-1.84318	2.86279	14.0739	3.35326	1.54776	1.91833	5.26543	2.1903	65.8695	7.57878	3501362	30664.1	849675	20903.4	-320.917	215.452	1660000000	0	964000000	0	4.02e-06
800	C. obscurus	DUSK	2893.93	290.035	-1551.52	284.694	5292.96	341.237	1.13742	11.5325	14.7749	7.32518	-0.219241	3.30899	-0.548736	2.96881	22.9456	3.47893	4.34852	1.99011	13.7729	2.27555	98.7326	8.03002	5615393	31772.3	1294858	21753.5	-285.829	225.906	1740000000	0	952000000	0	4.09e-06
850	C. obscurus	DUSK	4116.53	300.353	-2670.72	295.695	9059.35	355.847	-3.53725	11.9253	35.6927	7.55479	0.184622	3.42033	-2.81474	3.07118	45.8618	3.6002	4.32605	2.05938	16.5194	2.35772	171.358	8.45722	7389279	32843.2	1787041	22571.6	-323.76	235.898	1680000000	0	905000000	0	6.21e-06
900	C. obscurus	DUSK	4779.45	310.329	-1788.95	306.302	3444.93	369.88	-26.3082	12.3057	14.3035	7.77762	-4.27097	3.52816	-1.82336	3.17024	26.1683	3.71753	4.39516	2.12641	18.8093	2.43712	116.702	8.86385	8681200	33880.3	1962208	23361	-371.133	245.483	1690000000	0	904000000	0	3.01e-06
950	C. obscurus	DUSK	4213.88	319.995	-1565.43	316.553	2971.31	383.4	-13.6544	12.6746	35.9279	7.99425	-3.70355	3.63279	1.63637	3.2663	17.9042	3.83126	8.19942	2.19138	20.3941	2.51402	63.7522	9.25263	8861171	34886.6	1972569	24124.6	-497.481	254.708	1800000000	0	926000000	0	2.02e-06
1000	C. obscurus	DUSK	4396.56	329.376	-1544.95	326.483	2698.3	396.459	-4.5763	13.0331	20.7214	8.20515	-0.650975	3.73449	1.45464	3.35961	10.7561	3.94171	4.46746	2.25448	21.779	2.58863	38.4458	9.62572	8968082	35864.6	1953274	24864.8	-269.169	263.61	1720000000	0	929000000	0	1.2e-06
1050	C. obscurus	DUSK	4420.12	338.498	-1793.53	336.12	3776.26	409.101	-2.8522	13.382	11.2924	8.41077	-1.13672	3.83349	-2.08696	3.45041	11.0958	4.04915	6.04025	2.31587	19.8146	2.66115	33.0321	9.98488	9005735	36816.6	1959974	25583.6	-246.723	272.221	1720000000	0	928000000	0	1.23e-06
1100	C. obscurus	DUSK	4291.22	347.38	-1404.68	345.488	2635.04	421.364	-1.04792	13.722	19.3514	8.61148	-4.22035	3.93	-3.39171	3.53887	8.30223	4.15381	5.63566	2.37566	19.7653	2.73174	12.107	10.3316	9001044	37744.7	1917693	26282.7	-161.722	280.568	1700000000	0	927000000	0	9.22e-07
1150	C. obscurus	DUSK	4164.51	356.041	-1511.71	354.608	2305.05	433.281	-11.3315	14.0538	16.6791	8.80762	-2.73487	4.02419	-0.349998	3.62517	3.35761	4.2559	2.81616	2.43399	21.8478	2.80056	5.05928	10.667	9084133	38650.4	1965057	26963.8	-172.943	288.674	1740000000	0	933000000	0	3.7e-07
1200	C. obscurus	DUSK	4187.5	364.496	-1268.77	363.5	2445.61	444.878	-6.87842	14.378	16.6964	8.99949	-3.86309	4.11623	-1.41491	3.70947	6.76352	4.3556	5.46263	2.49096	20.196	2.86773	11.8211	10.9922	9070275	39535.5	1936254	27628	-253.392	296.558	1700000000	0	924000000	0	7.46e-07
1250	C. obscurus	DUSK	4431.32	372.759	-1807.7	372.179	2949.67	456.18	-6.11166	14.695	10.401	9.18735	-1.73498	4.20626	-2.58746	3.79189	7.13191	4.45306	3.80659	2.54664	19.3399	2.93335	5.89109	11.308	9071877	40401.1	1935234	28276.6	-489.519	304.238	1730000000	0	930000000	0	7.86e-07
1300	C. obscurus	DUSK	4280.25	380.843	-1435.03	380.66	1932.78	467.209	-1.55365	15.0053	15.7937	9.37144	-3.04593	4.2944	3.78432	3.87256	3.49226	4.54844	4.17142	2.60114	19.1259	2.99755	-2.9447	11.6153	9063371	41248.6	1937469	28910.7	-475.183	311.729	1690000000	0	927000000	0	3.85e-07
1350	C. obscurus	DUSK	4613.16	388.759	-1435.25	388.957	1730.49	477.984	-9.29656	15.3093	52.1414	9.55199	7.60638	4.38076	-1.61146	3.95159	4.436	4.64186	2.75898	2.65452	20.6869	3.06039	0.25849	11.9146	9088688	42079	1959081	29531.2	-520.359	319.044	1690000000	0	930000000	0	4.88e-07
1400	C. obscurus	DUSK	4398.12	396.765	-1229.67	397.693	1149.87	491.133	-14.4892	15.6142	6.80637	9.7337	-1.93736	4.4696	3.67679	4.03021	1.88299	4.73667	4.8982	2.7073	21.086	3.12253	-4.02971	12.2546	9058974	42892.6	1943453	30167.4	-504.327	326.769	1740000000	0	929000000	0	2.08e-07
1450	C. obscurus	DUSK	4496.48	405.343	-1299.62	408.036	1031.78	511.499	-8.84679	15.9331	13.3129	9.92536	-2.66345	4.56889	4.44466	4.11072	1.41444	4.8391	4.54614	2.76039	20.3154	3.18511	-8.08629	12.7247	9019987	43688.6	1930762	30874	-280.433	335.989	1710000000	0	929000000	0	1.57e-07
1500	C. obscurus	DUSK	4342.34	413.744	-1400.44	418.123	1228.06	531.085	-1.96668	16.2457	9.56019	10.1134	-1.41029	4.66606	5.58285	4.18968	1.05959	4.93942	4.06094	2.81248	23.9371	3.24648	6.13055	13.178	8965557	44470.4	1939431	31564.8	-501.426	344.963	1690000000	0	926000000	0	1.18e-07
1550	C. obscurus	DUSK	4222.99	421.977	-1258.88	427.973	975.562	549.974	-0.842137	16.5525	4.42544	10.298	-0.936058	4.76125	2.2826	4.26717	-0.65555	5.03773	5.64385	2.86361	21.0084	3.30671	-5.39167	13.6163	8859302	45238.7	1946028	32240.9	-246.714	353.71	1710000000	0	930000000	0	-7.4e-08
1600	C. obscurus	DUSK	4161.19	430.052	-1427.56	437.601	1571.23	568.235	-4.40463	16.8537	11.404	10.4793	-4.79178	4.85457	1.1839	4.34329	3.34204	5.13417	3.68021	2.91386	22.1859	3.36586	5.47564	14.0408	8693657	45994.1	1898465	32903	-67.3195	362.245	1710000000	0	933000000	0	3.84e-07
1650	C. obscurus	DUSK	4382.27	437.979	-1549.52	447.021	2932.73	585.928	-15.8059	17.1495	8.17466	10.6576	-5.42963	4.94613	2.7462	4.4181	5.60392	5.22883	5.45089	2.96325	21.9695	3.42399	30.9648	14.4529	8498955	46737.4	1864513	33552.1	-224.089	370.584	1700000000	0	924000000	0	6.59e-07
1700	C. obscurus	DUSK	4159.12	445.765	-1787.28	456.247	6029.72	603.101	-1.94087	17.4404	21.4619	10.8329	-2.69688	5.03603	2.40653	4.49165	28.5585	5.3218	5.67712	3.01183	20.9972	3.48115	151.966	14.8536	8277537	47469	1934652	34188.9	-43.9488	378.74	1710000000	0	908000000	0	3.45e-06
1750	C. obscurus	DUSK	4972.34	453.417	-3009.94	465.29	9697.31	619.799	-25.9967	17.7265	3.55378	11.0054	-5.80508	5.12435	-2.72324	4.56403	39.9557	5.41317	4.56041	3.05964	20.932	3.53739	460.577	15.2437	8068920	48189.5	2120265	34814	-336.889	386.723	1710000000	0	857000000	0	4.95e-06
1800	C. obscurus	DUSK	5187.79	460.942	-3299.67	474.161	11248.2	636.059	-28.7354	18.0081	-2.44629	11.1753	-3.41076	5.21118	-2.2225	4.63527	37.2851	5.50303	2.98011	3.10671	20.9773	3.59274	709.409	15.6241	7979774	48899.4	2360274	35428.1	-182.058	394.545	1700000000	0	804000000	0	4.67e-06
1850	C. obscurus	DUSK	5781.28	468.346	-3223.77	482.869	10524.7	651.913	-35.5931	18.2853	-3.53465	11.3427	-5.79378	5.29658	-4.87557	4.70544	31.6183	5.59145	-0.724225	3.15309	19.8641	3.64726	843.113	15.9955	7861868	49599.1	2475530	36031.7	-307.216	402.215	1720000000	0	757000000	0	4.02e-06
1900	C. obscurus	DUSK	6043.41	475.635	-3674.99	491.422	11906.5	667.391	-44.1505	18.5583	-6.73541	11.5075	-8.905	5.38062	-8.88575	4.77457	30.1217	5.67849	0.208685	3.19879	17.2346	3.70097	1007.1	16.3584	7789190	50289.1	2631005	36625.4	-422.718	409.741	1690000000	0	700000000	0	3.87e-06
1950	C. obscurus	DUSK	5665.23	482.814	-3462.97	499.829	12578.4	682.518	-35.1517	18.8274	-5.0824	11.6701	-10.3996	5.46338	-3.37426	4.84272	30.1769	5.76421	-1.17647	3.24384	19.9945	3.75392	1022.93	16.7135	7656587	50969.7	2641794	37209.6	-276.396	417.132	1760000000	0	694000000	0	3.94e-06
2000	C. obscurus	DUSK	5900.48	489.887	-3573.02	508.098	12644.2	697.317	-27.2411	19.0928	-7.65367	11.8304	-10.6538	5.54489	-8.08025	4.90992	15.3147	5.84868	-1.10672	3.28828	15.092	3.80613	1050.45	17.0612	7621416	51641.4	2658950	37784.7	5.94723	424.394	1690000000	0	688000000	0	2.01e-06
2050	C. obscurus	DUSK	5851.65	496.86	-3765.16	516.233	15086.3	711.808	-34.826	19.3544	-3.77207	11.9886	-8.10989	5.62523	-6.99149	4.97621	19.1342	5.93195	-3.09802	3.33213	17.1428	3.85763	1069.14	17.4019	7474125	52304.5	2646498	38351.3	-95.109	431.533	1690000000	0	674000000	0	2.56e-06
2100	C. obscurus	DUSK	5735.8	503.737	-3576.53	524.243	13073.3	726.01	-41.2767	19.6126	-0.228641	12.1448	-4.58967	5.70444	-8.65346	5.04164	21.2142	6.01406	-1.4954	3.3754	16.5878	3.90845	1032.46	17.736	7438848	52959.2	2626949	38909.6	-217.712	438.557	1690000000	0	676000000	0	2.85e-06
2150	C. obscurus	DUSK	5853.53	510.521	-3880.49	532.131	15533.4	739.94	-38.1787	19.8675	-7.33542	12.2989	-6.70312	5.78256	-7.71367	5.10622	19.2381	6.09507	-1.1226	3.41813	14.9329	3.95862	1044.11	18.064	7376250	53606	2596693	39460	-28.6425	445.469	1690000000	0	681000000	0	2.61e-06
2200	C. obscurus	DUSK	6021.61	517.216	-4818.65	539.905	19908	753.612	-44.8537	20.1191	-6.31668	12.4511	-10.8617	5.85964	-2.91205	5.17	15.0847	6.17501	-0.989005	3.46033	15.7748	4.00817	1111.72	18.3862	7281630	54245	2631878	40002.8	-107.785	452.276	1690000000	0	670000000	0	2.07e-06
2250	C. obscurus	DUSK	5915.88	523.825	-4661.14	547.568	18521.5	767.04	-32.32	20.3676	-8.00685	12.6015	-11.7157	5.93572	-5.73788	5.233	15.7734	6.25393	0.405563	3.50202	14.8979	4.05711	1215.64	18.7028	7253412	54876.7	2715955	40538.4	18.4208	458.983	1700000000	0	650000000	0	2.17e-06
2300	C. obscurus	DUSK	5626.05	530.352	-4443.56	555.126	19157.6	780.238	-31.3781	20.6131	-3.7276	12.7501	-9.52403	6.01083	-3.29019	5.29525	27.9264	6.33187	-1.06144	3.54323	17.7881	4.10546	1189.11	19.0141	7262304	55501.1	2690992	41066.9	29.2572	465.592	1680000000	0	649000000	0	3.85e-06
2350	C. obscurus	DUSK	6102	536.765	-4828.88	561.699	19761.7	792.898	-46.8177	20.8523	-8.95571	12.8988	-7.19045	6.08248	-6.3819	5.35685	26.3896	6.40726	-2.30689	3.58381	14.0139	4.15185	1198.09	19.3154	7258712	56102.6	2729566	41577.9	121.763	471.829	1710000000	0	643000000	0	3.64e-06
2400	C. obscurus	DUSK	6143.64	543.056	-4672.06	566.973	18922.6	804.92	-54.0958	21.0842	-12.6116	13.0481	-7.77674	6.14977	-5.07048	5.41786	19.6399	6.47956	-1.41994	3.62375	16.3346	4.19577	1188.62	19.6053	7300028	56675.6	2739365	42067.5	-2.83348	477.596	1670000000	0	649000000	0	2.69e-06
2450	C. obscurus	DUSK	6087.86	549.274	-4588.62	572.198	17503.4	816.765	-37.4888	21.3135	-12.7319	13.1957	-8.068	6.21633	-5.34779	5.47819	22.5801	6.55106	-2.94516	3.66325	13.5984	4.23924	1082.15	19.8909	7318901	57243	2661708	42551.4	-313.092	483.295	1680000000	0	667000000	0	3.09e-06
2500	C. obscurus	DUSK	5778.62	555.422	-4184.94	577.376	16787.6	828.441	-41.6681	21.5404	-6.8663	13.3416	-7.59172	6.28218	-1.08624	5.53786	14.9979	6.62179	-0.90904	3.70233	14.9734	4.28227	1094.37	20.1725	7341303	57804.7	2638701	43029.9	11.2501	488.927	1690000000	0	668000000	0	2.04e-06
2550	C. obscurus	DUSK	5468.15	561.503	-4445.28	582.509	19118.9	839.955	-30.2066	21.7649	-10.8705	13.486	-5.45737	6.34736	-5.79982	5.5969	22.1094	6.69177	-1.01276	3.74099	17.0387	4.32487	1059.37	20.4502	7329327	58361	2603629	43503.2	-63.5162	494.495	1700000000	0	677000000	0	3.02e-06
2600	C. obscurus	DUSK	5763.2	567.519	-3993.21	587.596	16061.4	851.313	-38.5092	21.9871	-9.63238	13.6289	-6.9618	6.41187	-4.98013	5.65532	17.0812	6.76103	-1.48357	3.77927	17.3126	4.36706	1058.23	20.7241	7374219	58912.1	2603718	43971.4	90.051	500.001	1680000000	0	683000000	0	2.32e-06
2650	C. obscurus	DUSK	5785.18	573.472	-4504.16	592.639	17576.2	862.521	-40.4048	22.2071	-6.2955	13.7703	-11.1941	6.47574	-6.54043	5.71314	16.062	6.82959	-0.515493	3.81716	14.9026	4.40884	1027.32	20.9945	7383166	59458.1	2590976	44434.6	41.873	505.447	1730000000	0	689000000	0	2.18e-06
2700	C. obscurus	DUSK	5949.52	579.364	-4281.61	597.64	17365.6	873.586	-43.7849	22.4249	-10.9995	13.9102	-8.99936	6.53898	-5.83297	5.77038	13.6186	6.89746	-0.399975	3.85468	15.4177	4.45023	1014.34	21.2615	7394609	59999.1	2582984	44893	-71.9974	510.835	1680000000	0	694000000	0	1.84e-06
2750	C. obscurus	DUSK	5694.35	585.196	-4077.59	602.599	16110	884.512	-37.0272	22.6407	-4.41163	14.0488	-7.05534	6.60162	-8.59863	5.82707	16.9009	6.96467	1.93106	3.89184	16.6166	4.49124	985.045	21.5251	7359140	60535.3	2502152	45346.9	-36.5048	516.166	1710000000	0	710000000	0	2.3e-06
2800	C. obscurus	DUSK	5199.8	590.971	-4276.11	607.518	17803.3	895.305	-30.6312	22.8544	-4.67304	14.186	-3.2462	6.66367	-6.17121	5.8832	18.7768	7.03124	0.63828	3.92864	16.6673	4.53187	992.609	21.7856	7431901	61066.8	2539677	45796.2	156.867	521.443	1750000000	0	712000000	0	2.53e-06
2850	C. obscurus	DUSK	5573.62	596.69	-4409.4	612.398	17904.1	905.969	-38.016	23.0661	-7.10133	14.3219	-5.91044	6.72515	-10.0972	5.9388	15.7659	7.09719	0.0868115	3.96511	17.152	4.57215	1003.87	22.043	7404330	61593.6	2535550	46241.1	63.7948	526.668	1700000000	0	708000000	0	2.13e-06
2900	C. obscurus	DUSK	5689.76	602.355	-4553.62	617.239	19174.9	916.51	-41.4345	23.2759	-5.53268	14.4565	-7.70693	6.78606	-5.82081	5.99389	15.7828	7.16253	0.00399283	4.00124	15.4438	4.61207	1016.57	22.2974	7417072	62116	2560424	46681.8	55.855	531.841	1690000000	0	712000000	0	2.13e-06
2950	C. obscurus	DUSK	6072.74	607.967	-4420.62	622.042	18399.1	926.93	-42.2602	23.4838	-8.11378	14.5898	-10.299	6.84644	-7.32245	6.04848	16.0752	7.22727	1.98691	4.03704	14.1079	4.65165	1053.24	22.5489	7295134	62634.1	2606488	47118.4	105.125	536.964	1690000000	0	693000000	0	2.2e-06
3000	C. obscurus	DUSK	6043.3	613.527	-4793.63	626.808	18638.5	937.235	-34.5754	23.6899	-12.0686	14.722	-10.3016	6.90629	-6.08145	6.10258	12.5077	7.29145	1.13963	4.07254	15.7218	4.6909	1085.65	22.7977	7436304	63147.9	2632205	47551	-284.975	542.039	1690000000	0	682000000	0	1.68e-06
3050	C. obscurus	DUSK	5793.9	619.038	-4215.1	631.539	17052.2	947.427	-42.9923	23.8942	-7.33352	14.853	-7.3926	6.96563	-4.70686	6.1562	13.5442	7.35506	0.917178	4.10773	15.4559	4.72982	1037.43	23.0438	7395518	63657.6	2654900	47979.7	-99.3444	547.067	1700000000	0	676000000	0	1.83e-06
3100	C. obscurus	DUSK	5804.09	624.5	-4438.72	636.234	18183.2	957.511	-40.5134	24.0968	-7.74854	14.9828	-4.24977	7.02447	-6.69081	6.20936	11.9165	7.41813	1.63577	4.14261	17.2624	4.76843	968.545	23.2873	7399721	64163.2	2632706	48404.6	34.5587	552.048	1700000000	0	696000000	0	1.61e-06
3150	C. obscurus	DUSK	5572.6	629.914	-4438.93	640.894	18956.4	967.49	-37.3135	24.2977	-8.75432	15.1115	-7.37813	7.08281	-6.10885	6.26207	15.0627	7.48066	-0.262486	4.17721	13.7258	4.80672	981.412	23.5282	7322898	64664.8	2586289	48825.8	37.8665	556.986	1690000000	0	693000000	0	2.06e-06
3200	C. obscurus	DUSK	5480.9	635.283	-4523.27	645.522	19134	977.367	-33.1333	24.497	-7.65009	15.2392	-7.31223	7.14068	-5.06324	6.31434	18.3615	7.54268	-0.196855	4.21152	14.3066	4.84471	1024.98	23.7667	7284560	65162.6	2604904	49243.3	-243.091	561.88	1720000000	0	684000000	0	2.52e-06
3250	C. obscurus	DUSK	5764.47	640.606	-4456.71	650.116	19291.6	987.145	-29.9651	24.6946	-9.22207	15.3657	-8.64389	7.19808	-2.22572	6.36618	15.1962	7.60419	0.23405	4.24556	17.9626	4.88241	1110.82	24.0029	7377720	65656.6	2659622	49657.4	7.94189	566.731	1690000000	0	678000000	0	2.06e-06
3300	C. obscurus	DUSK	5528.87	645.648	-4597.79	656.416	18186.4	995.302	-30.2667	24.8849	-4.76351	15.4709	-3.72405	7.25265	-4.9356	6.4158	14.4689	7.66694	0.469134	4.27828	17.9423	4.92098	1057.13	24.2087	7345754	66153.3	2586575	50053.2	-78.3794	572.692	1670000000	0	685000000	0	1.97e-06
3350	C. obscurus	DUSK	5922.44	650.481	-4821.08	663.883	19703.2	1002.31	-34.6148	25.0696	-7.87294	15.5609	-8.94345	7.30513	-7.44069	6.46377	14.2165	7.7304	-1.17512	4.31002	14.5001	4.96008	1035.25	24.3928	7400980	66650.8	2582736	50435.3	-324.701	579.404	1700000000	0	696000000	0	1.92e-06
3400	C. obscurus	DUSK	5868.72	655.278	-4409.48	671.267	18783.5	1009.27	-30.5402	25.2529	-13.9252	15.6503	-9.60123	7.35723	-5.51936	6.51138	16.8482	7.79334	-1.91639	4.34152	16.2367	4.99887	1034.76	24.5756	7345686	67144.6	2572370	50814.6	-268.329	586.039	1680000000	0	701000000	0	2.29e-06
3450	C. obscurus	DUSK	5917.09	710.813	-4515.4	730.768	17592.6	1094.35	-44.9435	27.3915	-7.31178	16.95	-5.90947	7.97888	-3.9953	7.06317	21.6118	8.46007	-0.906884	4.70917	15.2682	5.42486	1066.93	26.6615	7345879	72837.5	2598244	55128.9	-8.45577	638.184	1690000000	0	690000000	0	2.94e-06
3500	C. obscurus	DUSK	5832.78	664.769	-4374.14	685.797	17390.9	1023.04	-45.1675	25.6157	-5.52061	15.8277	-10.3178	7.46034	-6.49327	6.60559	18.7791	7.91773	0.00880309	4.40386	14.5728	5.07557	1069.79	24.9372	7371862	68121.5	2618825	51564.8	-37.5621	599.088	1720000000	0	682000000	0	2.55e-06
3550	C. obscurus	DUSK	5646.37	669.465	-4331.12	692.947	16368.7	1029.86	-37.7023	25.7951	-8.47595	15.9157	-9.29317	7.51136	-5.30499	6.65219	16.1007	7.9792	1.65967	4.43469	15.986	5.11349	1028.68	25.1161	7301255	68604.7	2594877	51935.8	-129.057	605.507	1670000000	0	684000000	0	2.21e-06
3600	C. obscurus	DUSK	5623.64	674.127	-4246.19	700.024	16931.1	1036.64	-30.1441	25.9734	-2.41432	16.0031	-5.01197	7.56204	-3.75643	6.69846	12.791	8.0402	-0.247326	4.46532	15.5434	5.15113	1025.11	25.2937	7386100	69084.5	2606666	52304.2	173.097	611.859	1700000000	0	695000000	0	1.73e-06
3650	C. obscurus	DUSK	5503.44	678.757	-4554.75	707.031	17747.3	1043.37	-35.4685	26.1504	-12.7015	16.0901	-4.51262	7.61238	-4.11418	6.74442	14.4557	8.10073	0.117416	4.49573	16.6467	5.18849	985.513	25.47	7315507	69561.1	2553181	52670	-219.418	618.145	1720000000	0	700000000	0	1.98e-06
3700	C. obscurus	DUSK	5511.12	683.357	-4045.98	713.969	17322.5	1050.05	-29.7876	26.3262	0.760945	16.1767	-4.74572	7.66239	-6.58078	6.79007	21.1062	8.16082	-0.240627	4.52595	17.3174	5.22559	1020.3	25.6451	7428775	70034.3	2543802	53033.3	-30.9722	624.368	1690000000	0	710000000	0	2.84e-06
3750	C. obscurus	DUSK	5660.58	687.925	-4123.62	720.84	16522.5	1056.7	-35.0677	26.5008	-1.90278	16.2627	-8.19373	7.71208	-3.24198	6.83541	13.5933	8.22047	-1.95548	4.55596	15.2762	5.26243	1064.15	25.8191	7388636	70504.4	2582526	53394.1	-208.547	630.53	1710000000	0	695000000	0	1.84e-06
3800	C. obscurus	DUSK	5701.59	692.463	-4207.02	727.646	17143.3	1063.3	-40.8067	26.6744	-2.63267	16.3483	-8.15881	7.76145	-7.28071	6.88046	14.0886	8.27969	-1.38187	4.58577	15.7035	5.29901	1028.1	25.9918	7401730	70971.4	2586780	53752.5	-417.506	636.632	1690000000	0	701000000	0	1.9e-06
3850	C. obscurus	DUSK	5711.98	696.971	-4042.53	734.389	16274.8	1069.86	-39.4419	26.8467	-4.94728	16.4335	-5.92792	7.8105	-3.62962	6.92521	16.975	8.33849	-1.18584	4.6154	17.6417	5.33534	1017.21	26.1635	7429336	71435.4	2562264	54108.6	-137.18	642.676	1670000000	0	712000000	0	2.28e-06
3900	C. obscurus	DUSK	5604.34	701.451	-3961.49	741.071	16083.5	1076.39	-30.8723	27.018	-13.1599	16.5182	-8.1233	7.85925	-6.23272	6.96967	14.3393	8.39688	0.03414	4.64483	16.476	5.37142	989.393	26.334	7423115	71896.3	2526956	54462.2	-286.471	648.664	1710000000	0	714000000	0	1.93e-06
3950	C. obscurus	DUSK	5500.71	705.902	-4305.14	747.693	18042	1082.87	-19.547	27.1882	-4.30181	16.6025	-7.87753	7.9077	-4.72907	7.01385	9.89632	8.45486	0.814774	4.67408	14.6401	5.40726	986.795	26.5034	7500253	72354.3	2574803	54813.7	-59.433	654.597	1710000000	0	718000000	0	1.32e-06
4000	C. obscurus	DUSK	5583.8	710.326	-4281.35	754.257	19512.8	1089.31	-34.5138	27.3574	0.733587	16.6864	-5.07811	7.95586	-7.58248	7.05776	15.8484	8.51245	0.1411	4.70315	15.6567	5.44287	1036.67	26.6717	7424536	72809.5	2565147	55162.9	-307.831	660.477	1680000000	0	704000000	0	2.13e-06
4050	C. obscurus	DUSK	6040.04	667.073	-4378.28	710.047	17528.1	1022.67	-47.9027	25.6904	-12.3435	15.6519	-9.67843	7.47014	-7.3872	6.62796	11.6687	7.99834	-1.55991	4.41657	15.9176	5.11303	1015.91	25.0497	7460378	68377.6	2549859	51809.2	-87.1363	621.885	1710000000	0	702000000	0	1.56e-06
4100	C. obscurus	DUSK	5796.9	719.091	-3907	767.217	16069.7	1102.09	-29.2653	27.6926	-10.0426	16.8529	-7.83044	8.0513	-7.83863	7.14476	13.7658	8.62647	-0.734913	4.76075	14.9846	5.5134	983.009	27.0053	7399710	73711.3	2542591	55854.7	121.763	672.082	1680000000	0	701000000	0	1.86e-06
4150	C. obscurus	DUSK	5682.55	723.433	-4191.21	773.615	16649	1108.42	-31.9875	27.8587	-8.00318	16.9355	-9.58937	8.0986	-2.70109	7.18786	13.1978	8.68293	1.36577	4.78929	14.8724	5.54832	1002.05	27.1705	7410601	74158.1	2567990	56197.4	-221.899	677.811	1680000000	0	704000000	0	1.78e-06
4200	C. obscurus	DUSK	5772.81	727.75	-4169.67	779.961	16457.6	1114.72	-37.6856	28.0238	-9.49684	17.0178	-6.83951	8.14563	-5.29415	7.23071	7.04666	8.73901	-0.413788	4.81766	16.5319	5.58303	969.104	27.3347	7411376	74602.2	2509226	56538	-91.7148	683.491	1680000000	0	710000000	0	9.51e-07
4250	C. obscurus	DUSK	5956.19	788.76	-4128.3	845.158	16753.4	1209.22	-39.3618	30.363	-1.35241	18.4308	-7.39026	8.82299	-7.13342	7.82789	14.3118	9.47489	-0.811983	5.21834	15.6635	6.05544	1023.77	29.6298	7440978	80836.7	2559113	61269.1	24.863	739.983	1680000000	0	708000000	0	1.92e-06
4300	C. obscurus	DUSK	5828.88	737.185	-3830.89	789.102	16272.1	1131.55	-44.4156	28.3657	-9.68503	17.2153	-11.8366	8.23979	-4.54544	7.3051	15.8992	8.85792	-0.0887104	4.87329	16.5284	5.66428	1008.69	27.696	7407146	75526.5	2518198	57250.6	-76.976	690.081	1690000000	0	712000000	0	2.15e-06
4350	C. obscurus	DUSK	5781.09	741.919	-4269.26	793.391	17192.9	1140.17	-30.7734	28.5361	-10.543	17.3156	-8.03302	8.28653	-5.49693	7.34126	14.3772	8.91734	0.79649	4.90082	18.4919	5.70536	1032.96	27.8775	7423270	75987.5	2537566	57606.3	-275.141	693.023	1690000000	0	702000000	0	1.94e-06
4400	C. obscurus	DUSK	5607.28	746.624	-4146.84	797.657	18653.2	1148.73	-29.7956	28.7056	-8.25294	17.4154	-7.7382	8.33302	-3.95229	7.37724	17.9787	8.97636	1.715	4.9282	17.2804	5.74614	1040.97	28.0577	7387708	76445.7	2587054	57959.8	-148.652	695.951	1690000000	0	698000000	0	2.43e-06
4450	C. obscurus	DUSK	5720.56	751.299	-4283.7	801.901	18790.8	1157.23	-34.0495	28.8741	-10.3577	17.5146	-8.77347	8.37924	-3.00237	7.41305	17.6302	9.035	-0.405501	4.95542	15.6097	5.78664	1062.38	28.2368	7401572	76901.2	2613099	58311.1	58.8187	698.868	1700000000	0	695000000	0	2.38e-06
4500	C. obscurus	DUSK	5988.73	755.945	-4569.59	806.122	18329.5	1165.67	-39.5918	29.0415	-12.1137	17.6132	-9.67561	8.42521	-7.17106	7.44868	16.8758	9.09326	-0.552179	4.9825	16.0848	5.82685	1091.75	28.4148	7397163	77354.1	2625362	58660.4	-229.945	701.773	1680000000	0	683000000	0	2.28e-06
4550	C. obscurus	DUSK	5989.5	760.563	-4190.46	810.321	17458.8	1174.05	-38.6791	29.208	-10.1232	17.7113	-9.53435	8.47093	-7.95021	7.48415	14.1555	9.15114	-1.26213	5.00943	17.1246	5.86679	1078.24	28.5917	7410089	77804.3	2619157	59007.6	-139.393	704.665	1670000000	0	687000000	0	1.91e-06
4600	C. obscurus	DUSK	5766.78	765.153	-4016.36	814.499	16304.2	1182.37	-34.6202	29.3736	-9.84775	17.8088	-7.79325	8.51641	-6.42973	7.51945	12.6288	9.20867	-0.359004	5.03622	17.0251	5.90646	1011.83	28.7675	7429434	78251.9	2561824	59352.7	-466.315	707.546	1700000000	0	698000000	0	1.7e-06
4650	C. obscurus	DUSK	5153.1	769.715	-3952.11	818.655	16984.1	1190.62	-23.154	29.5383	5.22678	17.9059	-4.98155	8.56164	-5.24355	7.55458	14.5249	9.26583	0.906267	5.06287	17.196	5.94586	953.642	28.9422	7444168	78696.9	2490062	59695.8	49.8174	710.415	1700000000	0	716000000	0	1.95e-06
4700	C. obscurus	DUSK	5432.9	774.251	-3851.69	822.79	16690.5	1198.83	-35.3986	29.702	1.5676	18.0023	-7.56754	8.60664	-5.62364	7.58955	15.3817	9.32265	0.0629423	5.08937	16.809	5.98501	935.996	29.1159	7426571	79139.5	2469977	60037	-93.6256	713.273	1690000000	0	728000000	0	2.07e-06
4750	C. obscurus	DUSK	5596.04	778.76	-3862.97	826.904	16309.5	1206.97	-29.3903	29.8648	-4.09315	18.0983	-9.25166	8.6514	-5.50817	7.62436	16.6056	9.37912	0.667974	5.11574	17.9105	6.0239	935.619	29.2885	7377748	79579.6	2506320	60376.3	-128.919	716.119	1680000000	0	722000000	0	2.25e-06
4800	C. obscurus	DUSK	5626.74	783.244	-4588.77	830.998	17911.7	1215.07	-28.6654	30.0268	-8.64819	18.1938	-7.70475	8.69593	-6.48174	7.65902	20.0946	9.43525	-0.308542	5.14198	18.7399	6.06254	969.861	29.4601	7344178	80017.3	2483455	60713.7	-114.831	718.953	1670000000	0	717000000	0	2.74e-06
4850	C. obscurus	DUSK	5096.93	787.701	-4518.72	835.072	19180.1	1223.1	-7.11156	30.1879	-6.0993	18.2888	-4.27251	8.74024	-4.95033	7.69351	27.0778	9.49105	1.13865	5.16808	19.891	6.10093	1015.55	29.6308	7370302	80452.6	2512708	61049.1	122.428	721.777	1680000000	0	711000000	0	3.67e-06
4900	C. obscurus	DUSK	5924.83	792.134	-4745.29	839.127	19814.1	1231.09	-41.2131	30.3481	-10.7553	18.3833	-8.40213	8.78432	-8.51047	7.72785	21.9456	9.54653	-2.27875	5.19405	14.5178	6.13909	1114.16	29.8004	7348420	80885.5	2610796	61382.8	-127.412	724.59	1700000000	0	687000000	0	2.99e-06
4950	C. obscurus	DUSK	5555.7	796.542	-4149.2	843.161	16303.3	1239.02	-27.5069	30.5075	-8.7131	18.4773	-5.67732	8.82818	-7.29538	7.76204	19.3054	9.60169	-0.5929	5.21989	17.9949	6.17701	1123.95	29.9691	7401713	81316.1	2654111	61714.7	-271.152	727.392	1740000000	0	677000000	0	2.61e-06
5000	C. obscurus	DUSK	5671.76	862.535	-4041.32	912.345	15133.4	1342.82	-43.0747	33.025	-3.70661	19.9993	-7.5788	9.55428	-6.85275	8.39578	19.0165	10.3993	-0.0574017	5.64911	18.3334	6.69275	1053.53	32.4551	7463349	88032.6	2619242	66817.4	-268.596	786.351	1670000000	0	684000000	0	2.55e-06
5050	C. obscurus	DUSK	5284.65	805.286	-3870.5	851.174	14023.7	1254.74	-25.759	30.8238	-6.76511	18.6638	-4.89539	8.91526	-6.41016	7.82998	15.0977	9.71106	1.60814	5.27119	16.4754	6.25216	905.304	30.3037	7361776	82170.7	2482270	62373.1	-83.1173	732.963	1710000000	0	722000000	0	2.05e-06
5100	C. obscurus	DUSK	5508.47	809.622	-3802.93	855.152	15838.3	1262.53	-33.5342	30.9807	-6.67711	18.7564	-8.2731	8.95848	-5.83534	7.86372	19.9076	9.76528	0.88835	5.29665	19.2775	6.2894	929.654	30.4696	7477282	82594.6	2499732	62699.7	-250.467	735.733	1700000000	0	728000000	0	2.66e-06
5150	C. obscurus	DUSK	5653.05	813.935	-4043.99	859.111	16645.1	1270.27	-35.6979	31.1369	-7.93523	18.8486	-7.37592	9.00149	-2.82009	7.89733	25.4211	9.81921	0.653939	5.322	17.4988	6.32642	987.635	30.6346	7415598	83016.4	2520894	63024.7	-205.156	738.493	1680000000	0	713000000	0	3.43e-06
5200	C. obscurus	DUSK	5418.64	817.435	-3870.73	862.349	16015.9	1276.13	-24.6377	31.2803	-2.42858	18.9377	-9.14191	9.04269	-5.36724	7.94177	26.9404	9.86245	0.684172	5.34853	17.5469	6.3567	1005.77	30.7492	7365287	83411.5	2522106	63309.1	15.3787	743.847	1700000000	0	707000000	0	3.66e-06
5250	C. obscurus	DUSK	5739.01	820.847	-4332.24	865.511	17356.9	1281.81	-33.8804	31.422	-0.336038	19.0262	-9.44859	9.08355	-4.36822	7.98695	25.001	9.90456	-0.267577	5.37506	16.9894	6.38625	1027.01	30.8588	7337691	83802.6	2559450	63588.8	-157.956	749.398	1660000000	0	693000000	0	3.41e-06
5300	C. obscurus	DUSK	5493.44	824.246	-4211.63	868.662	16739.5	1287.46	-27.1254	31.5631	-0.355104	19.1143	-3.67885	9.12423	-4.81371	8.03188	18.3844	9.94649	-0.790084	5.40145	17.3556	6.41566	1010.1	30.968	7380407	84191.8	2542199	63867.2	-215.264	754.909	1670000000	0	704000000	0	2.49e-06
5350	C. obscurus	DUSK	5484.38	827.63	-4186.41	871.802	16335.6	1293.08	-35.0777	31.7035	-12.9163	19.2019	-9.15231	9.16473	-6.9344	8.07656	19.0509	9.98825	0.208937	5.42772	16.8936	6.44494	993.952	31.0768	7450916	84579.3	2553652	64144.5	59.9383	760.379	1720000000	0	705000000	0	2.56e-06
5400	C. obscurus	DUSK	5499.83	831.001	-4148.96	874.93	16434.9	1298.68	-29.0664	31.8433	-0.410577	19.2892	-7.83138	9.20505	-3.76138	8.121	14.7852	10.0298	1.28982	5.45386	17.5786	6.47408	978.952	31.1853	7455641	84965	2521320	64420.6	253.101	765.81	1700000000	0	715000000	0	1.98e-06
5450	C. obscurus	DUSK	5493.02	834.359	-3982.9	878.047	15996.7	1304.26	-40.5449	31.9825	-3.21173	19.3761	-7.88211	9.2452	-4.93931	8.16519	10.3829	10.0712	-0.404815	5.47988	20.0476	6.5031	906.711	31.2934	7440262	85348.9	2483145	64695.4	-331.072	771.203	1700000000	0	731000000	0	1.4e-06
5500	C. obscurus	DUSK	5332.08	837.702	-4250.4	881.153	16611.7	1309.81	-28.0358	32.1211	-3.44607	19.4626	-3.74649	9.28517	-2.67417	8.20915	14.7614	10.1125	1.19427	5.50577	17.991	6.53199	980.909	31.4011	7487120	85731.1	2549909	64969.2	-144.537	776.558	1730000000	0	724000000	0	1.97e-06
5550	C. obscurus	DUSK	5282.49	784.964	-3808.18	825.298	16220.8	1227.65	-29.2722	30.1085	-9.43205	18.2455	-3.85502	8.7033	-5.80363	7.70268	15.6126	9.47665	-0.0491949	5.16277	19.4489	6.12336	991.26	29.4079	7501568	80370.9	2545876	60892.3	130.237	729.752	1730000000	0	719000000	0	2.08e-06
5600	C. obscurus	DUSK	5313.11	844.35	-3758.48	887.332	13789.5	1320.85	-30.6052	32.3965	-4.8997	19.6344	-2.95779	9.3646	-4.7776	8.29636	14.6702	10.1945	0.422609	5.55719	19.6321	6.58938	952.385	31.6154	7461838	86490.5	2538219	65513.2	-362.242	787.16	1680000000	0	714000000	0	1.97e-06
5650	C. obscurus	DUSK	5267.86	847.654	-3843.32	890.406	15272.2	1326.33	-23.8279	32.5334	-3.15067	19.7198	-8.22927	9.40406	-2.86225	8.33962	12.2674	10.2352	0.400049	5.58273	17.2712	6.61789	905.217	31.722	7470826	86867.7	2488044	65783.5	17.5317	792.408	1680000000	0	728000000	0	1.64e-06
5700	C. obscurus	DUSK	5570.6	850.946	-3155.71	893.469	13994.6	1331.79	-37.7027	32.6696	-9.66789	19.8048	-7.25623	9.44336	-6.19674	8.38267	12.5882	10.2758	1.75491	5.60815	17.5146	6.64628	919.379	31.8283	7543542	87243.3	2492004	66052.7	-247.854	797.621	1690000000	0	738000000	0	1.67e-06
5750	C. obscurus	DUSK	5196.17	919.934	-4223.07	965.485	16471.2	1440.09	-25.1429	35.3288	1.252	21.4194	-6.17194	10.2119	-5.90818	9.0736	13.0031	11.1098	0.445065	6.06679	18.9915	7.18797	899.045	34.3907	7533874	94357.1	2476446	71422.4	-89.7512	864.554	1690000000	0	740000000	0	1.73e-06
5800	C. obscurus	DUSK	5715.12	857.491	-3816.78	899.564	15596.4	1342.64	-48.2925	32.9405	-6.2425	19.9737	-7.03282	9.52148	-4.38778	8.46809	11.9347	10.3565	0.427216	5.65864	18.6658	6.7027	822.745	32.0397	7506138	87989.6	2412545	66587.8	-354.744	807.947	1690000000	0	753000000	0	1.59e-06
5850	C. obscurus	DUSK	5422.57	860.745	-3540.16	902.596	15143.2	1348.04	-41.7716	33.0751	-2.35464	20.0576	-7.26823	9.56029	-4.02344	8.51048	15.0155	10.3966	2.09448	5.68372	17.2314	6.73072	858.196	32.145	7513937	88360.4	2453022	66853.8	-298.971	813.06	1680000000	0	747000000	0	2e-06
5900	C. obscurus	DUSK	5523.73	863.987	-3502.35	905.618	15430.1	1353.41	-32.9472	33.2091	-2.18685	20.1412	-5.27303	9.59895	-7.18716	8.55266	16.162	10.4366	1.37732	5.70869	19.7817	6.75864	848.18	32.2498	7536484	88729.7	2449279	67118.7	-289.758	818.142	1700000000	0	749000000	0	2.14e-06
5950	C. obscurus	DUSK	5046.87	867.216	-3539.8	908.629	14429.2	1358.76	-33.2656	33.3426	-4.54155	20.2244	-0.496537	9.63746	-4.46135	8.59464	16.2128	10.4764	1.61178	5.73355	18.9849	6.78644	856.484	32.3544	7533892	89097.4	2469912	67382.6	180.257	823.192	1690000000	0	743000000	0	2.15e-06
6000	C. obscurus	DUSK	5589.09	870.434	-3656.74	911.631	14192.6	1364.09	-33.6807	33.4756	-5.66922	20.3073	-6.6702	9.67581	-5.41547	8.63641	10.8565	10.516	-1.10004	5.7583	18.949	6.81412	838.149	32.4586	7539873	89463.6	2435756	67645.4	-89.7948	828.211	1710000000	0	754000000	0	1.44e-06
6050	C. obscurus	DUSK	5315.9	873.64	-3814.99	914.623	15154.1	1369.4	-29.6325	33.608	-1.40605	20.3898	-4.97419	9.71401	-2.98983	8.67798	16.9964	10.5555	1.1295	5.78294	17.1689	6.8417	844.409	32.5624	7578781	89828.3	2471246	67907.2	-108.565	833.2	1720000000	0	756000000	0	2.24e-06
6100	C. obscurus	DUSK	5469.21	876.831	-3754.17	917.759	15145.2	1374.81	-35.7856	33.7403	-5.68565	20.4714	-6.47922	9.75178	-7.0289	8.71792	19.96	10.5953	0.065739	5.80718	17.4177	6.86921	872.282	32.6685	7641644	90190.6	2515895	68168.6	-19.8664	837.939	1730000000	0	756000000	0	2.61e-06
6150	C. obscurus	DUSK	5167.19	879.977	-4074.39	922.561	15413.9	1381.49	-28.371	33.8762	-5.78627	20.5454	-4.92616	9.78635	-5.88683	8.74203	20.2764	10.6397	0.588364	5.82799	18.7949	6.8971	865.803	32.8021	7559343	90540.6	2462678	68434.9	-26.6655	840.234	1750000000	0	749000000	0	2.68e-06
6200	C. obscurus	DUSK	5392.48	883.112	-3701.07	927.339	14286.8	1388.14	-29.3123	34.0116	-5.70891	20.6192	-5.27905	9.82079	-5.38196	8.76608	14.3158	10.684	1.56635	5.84872	20.1219	6.92488	858.891	32.9352	7551880	90889.3	2438320	68700.2	-433.274	842.522	1720000000	0	748000000	0	1.9e-06
6250	C. obscurus	DUSK	5300.49	886.236	-3612.39	932.093	15368.1	1394.75	-30.2452	34.1464	0.270635	20.6928	-5.70899	9.85511	-2.18743	8.79006	16.6142	10.728	0.606538	5.86937	16.4736	6.95255	837.214	33.0678	7487341	91236.7	2461648	68964.4	-198.187	844.804	1670000000	0	740000000	0	2.22e-06
6300	C. obscurus	DUSK	5359.17	889.35	-3906.16	936.822	16381.2	1401.34	-22.6097	34.2806	-9.68079	20.766	-6.21769	9.88931	-4.60218	8.81398	15.7349	10.7719	0.374497	5.88996	19.2917	6.98011	810.507	33.1998	7459782	91582.7	2431533	69227.7	103.544	847.08	1670000000	0	746000000	0	2.11e-06
6350	C. obscurus	DUSK	5414.89	892.452	-3741.89	941.528	14894.6	1407.89	-34.9928	34.4144	-0.209808	20.8391	-5.95875	9.9234	-9.08597	8.83783	14.8675	10.8156	0.679381	5.91047	18.0144	7.00756	819.726	33.3313	7480612	91927.5	2457756	69490	35.603	849.35	1690000000	0	740000000	0	1.99e-06
6400	C. obscurus	DUSK	5194.82	895.543	-3936.57	946.21	16161.9	1414.41	-18.3765	34.5476	3.33873	20.9118	-3.4882	9.95736	-6.17899	8.86161	17.1264	10.8591	0.48807	5.93091	17.0465	7.0349	846.746	33.4623	7480039	92270.9	2475366	69751.2	24.9559	851.614	1670000000	0	739000000	0	2.29e-06
6450	C. obscurus	DUSK	5444.07	898.624	-4133.32	950.869	15755.8	1420.9	-25.8701	34.6803	-7.7507	20.9843	-8.85567	9.99122	-3.87398	8.88534	14.2273	10.9024	1.02797	5.95129	17.0667	7.06214	879.701	33.5928	7510636	92613.1	2520895	70011.5	-100.779	853.871	1710000000	0	728000000	0	1.89e-06
6500	C. obscurus	DUSK	5493.54	901.695	-3962.13	955.505	14243.4	1427.37	-26.7867	34.8125	-4.88975	21.0566	-5.6253	10.025	-8.32153	8.909	15.9095	10.9456	1.00269	5.97159	17.1254	7.08927	893.482	33.7227	7495890	92954.1	2487146	70270.8	-132.172	856.123	1700000000	0	728000000	0	2.12e-06
6550	C. obscurus	DUSK	5407.33	974.351	-3733.06	1033.97	13616.9	1544.1	-32.0143	37.6323	4.85824	22.7539	-4.98256	10.8323	-2.32936	9.61972	11.4752	11.8339	1.24481	6.45273	17.3241	7.66371	874.151	36.4562	7493804	100470	2473867	75954.6	-271.052	924.398	1690000000	0	738000000	0	1.53e-06
6600	C. obscurus	DUSK	5343.01	907.805	-3794.95	964.711	14664.8	1440.21	-23.9874	35.0755	-0.309562	21.2004	-6.80589	10.0921	-2.92568	8.95613	14.1172	11.0314	1.11457	6.01199	15.977	7.14323	832.667	33.9812	7574786	93632.2	2457118	70786.6	197.978	860.609	1700000000	0	752000000	0	1.86e-06
6650	C. obscurus	DUSK	5488.09	910.844	-3744.51	969.282	14380	1446.59	-42.4713	35.2062	-7.05968	21.2719	-8.72565	10.1255	-5.87706	8.9796	11.4916	11.0741	-0.0402824	6.03209	16.5547	7.17005	789.7	34.1097	7587668	93969.4	2415380	71043.1	-216.058	862.843	1690000000	0	764000000	0	1.51e-06
6700	C. obscurus	DUSK	5366.82	913.873	-3914.4	973.83	15781.8	1452.93	-30.9603	35.3364	-11.9583	21.3432	-3.50598	10.1588	-2.54585	9.00301	15.3369	11.1166	1.20815	6.05212	17.2451	7.19678	789.183	34.2377	7495028	94305.4	2374604	71298.7	109.163	865.072	1690000000	0	762000000	0	2.05e-06
6750	C. obscurus	DUSK	5442.4	916.893	-3760.39	978.358	15124.9	1459.26	-25.3682	35.4662	-3.35142	21.4142	-6.41611	10.192	-6.14569	9.02637	20.4105	11.159	0.295719	6.07208	17.2548	7.22341	836.484	34.3652	7528483	94640.2	2420528	71553.4	-220.282	867.295	1710000000	0	753000000	0	2.71e-06
6800	C. obscurus	DUSK	5433.93	919.902	-3998.39	982.865	15745	1465.55	-28.3917	35.5955	-7.90982	21.485	-6.33708	10.225	-5.61666	9.04966	21.5746	11.2012	1.04322	6.09198	18.2185	7.24993	854.031	34.4923	7607584	94973.9	2468636	71807.1	58.2375	869.512	1710000000	0	752000000	0	2.84e-06
6850	C. obscurus	DUSK	5446.1	922.902	-4145.52	987.351	15789.8	1471.82	-31.0876	35.7243	-9.03498	21.5556	-6.23729	10.258	-4.40249	9.07289	20.1084	11.2432	1.28678	6.11182	19.692	7.27637	837.158	34.6189	7580164	95306.4	2434552	72060	-170.824	871.723	1700000000	0	753000000	0	2.65e-06
6900	C. obscurus	DUSK	5457.73	925.892	-3775.1	991.817	15505.7	1478.06	-33.9906	35.8527	-7.22098	21.626	-6.50476	10.2909	-8.47268	9.09606	26.2723	11.2851	0.0896336	6.13159	18.1621	7.3027	843.591	34.745	7599952	95637.7	2475897	72312	44.2134	873.929	1700000000	0	751000000	0	3.46e-06
6950	C. obscurus	DUSK	5310.23	928.872	-4114.81	996.262	16520.6	1484.27	-26.3682	35.9806	-0.315533	21.6961	-5.60356	10.3236	-4.58281	9.11917	24.5986	11.3268	0.286246	6.15129	18.1884	7.32895	879.859	34.8707	7564976	95967.9	2527864	72563.1	100.093	876.129	1690000000	0	743000000	0	3.25e-06
7000	C. obscurus	DUSK	5368.33	931.843	-3986.43	1000.69	15684.5	1490.46	-32.5326	36.108	-4.1964	21.766	-7.354	10.3563	-5.00639	9.14223	20.3014	11.3683	-0.150848	6.17094	18.0362	7.3551	878.511	34.9959	7567544	96296.9	2516584	72813.3	104.861	878.324	1730000000	0	739000000	0	2.68e-06
7050	C. obscurus	DUSK	5362.08	934.471	-3946.01	1003.56	15749.6	1496.4	-31.5692	36.2087	-1.25995	21.8245	-8.28472	10.3866	-5.40658	9.16368	18.9289	11.4086	0.529036	6.18735	19.5388	7.37778	877.265	35.1213	7545828	96556.4	2525507	73030	-122.565	880.284	1700000000	0	737000000	0	2.51e-06
7100	C. obscurus	DUSK	5537.33	873.688	-4031.28	935.019	15169.5	1401.55	-30.5432	33.815	-2.87282	20.393	-9.34297	9.71601	-4.12057	8.56843	17.1722	10.6824	-1.74217	5.78127	18.4612	6.8976	870.312	32.898	7538588	90169.3	2464291	68271.7	-79.842	822.781	1680000000	0	741000000	0	2.28e-06
7150	C. obscurus	DUSK	5237.23	937.716	-3968.26	1000.05	15132.4	1506.89	-35.5862	36.252	-1.90518	21.8747	-8.45697	10.4334	-3.47245	9.19721	14.1083	11.4821	1.44835	6.20108	19.5345	7.40277	824.519	35.3741	7596840	96663.5	2440427	73266.3	-86.5412	882.816	1750000000	0	757000000	0	1.86e-06
7200	C. obscurus	DUSK	5188.14	939.334	-3503.49	998.294	13930.6	1512.11	-28.4811	36.2737	2.50164	21.8998	-6.68185	10.4567	-3.9507	9.21392	14.2535	11.5186	2.72004	6.20793	18.5777	7.41523	789.241	35.4998	7590246	96717	2425689	73384.1	-191.431	884.08	1710000000	0	771000000	0	1.88e-06
7250	C. obscurus	DUSK	5256.88	940.949	-4040.26	996.534	16273.5	1517.32	-43.772	36.2953	-5.08289	21.9248	-5.60432	10.48	-6.36859	9.23061	14.2881	11.5551	-0.139731	6.21477	18.4493	7.42767	759.146	35.6251	7504706	96770.4	2352070	73501.7	-78.9656	885.342	1730000000	0	773000000	0	1.9e-06
7300	C. obscurus	DUSK	5036.31	1015.07	-3917.91	1071.29	15751.8	1639.61	-23.7505	39.1105	4.93414	23.6382	-1.2682	11.3111	-5.13373	9.95859	20.4246	12.483	1.16517	6.70019	17.8504	8.01241	835.706	38.4999	7521188	104272	2400419	79282.2	-88.2361	954.802	1720000000	0	758000000	0	2.72e-06
7350	C. obscurus	DUSK	5242.74	944.172	-3911.9	993.003	16409.5	1527.66	-26.7083	36.3385	-5.5244	21.9747	-4.60847	10.5264	-5.09786	9.26389	24.025	11.6276	0.781694	6.22844	18.2086	7.4525	892.375	35.8743	7526820	96877.3	2432267	73736.5	25.0394	887.86	1710000000	0	749000000	0	3.19e-06
7400	C. obscurus	DUSK	5265.81	945.779	-3958.77	991.233	15862.6	1532.81	-24.8207	36.3601	-2.52629	21.9996	-4.05784	10.5495	-3.59094	9.28049	23.8674	11.6637	-0.808932	6.23526	17.9308	7.46488	877.258	35.9983	7520880	96930.7	2464954	73853.6	-191.939	889.117	1680000000	0	746000000	0	3.17e-06
7450	C. obscurus	DUSK	5788.34	947.383	-3677.31	989.46	16211.9	1537.94	-34.2597	36.3816	-7.31585	22.0245	-7.58991	10.5726	-6.55558	9.29706	23.0451	11.6997	-2.01076	6.24208	19.1979	7.47724	860.903	36.1219	7536804	96984.1	2488825	73970.4	-190.494	890.371	1690000000	0	745000000	0	3.06e-06
7500	C. obscurus	DUSK	5153.42	948.985	-3450.83	987.683	15056.2	1543.06	-25.9534	36.4032	-3.29682	22.0494	-4.30098	10.5956	-3.1415	9.31359	20.1316	11.7355	0.825384	6.24888	20.7995	7.48958	799.986	36.245	7541596	97037.4	2427333	74087.1	-294.29	891.624	1690000000	0	763000000	0	2.67e-06
7550	C. obscurus	DUSK	4920.79	950.584	-3869.81	985.903	15818.5	1548.16	-33.7605	36.4247	4.13174	22.0742	-5.91602	10.6186	-6.72635	9.3301	20.7793	11.7713	0.900105	6.25568	19.9665	7.5019	768.304	36.3677	7524086	97090.7	2413881	74203.7	-276.823	892.875	1760000000	0	758000000	0	2.76e-06
7600	C. obscurus	DUSK	5276.87	952.18	-4124.79	984.12	16276.2	1553.24	-25.9995	36.4462	0.160532	22.0991	-7.95434	10.6415	-3.05729	9.34658	18.0753	11.807	0.228588	6.26248	19.2839	7.51419	771.966	36.49	7571483	97143.9	2454537	74320	-349.27	894.125	1720000000	0	758000000	0	2.39e-06
7650	C. obscurus	DUSK	5140.48	953.774	-4071.92	982.334	17400	1558.3	-25.9785	36.4678	-0.386937	22.1239	-3.50203	10.6644	-7.28902	9.36303	23.5835	11.8425	-0.634269	6.26926	18.8765	7.52647	844.67	36.6119	7513975	97197.2	2494630	74436.2	-27.9606	895.372	1700000000	0	740000000	0	3.14e-06
7700	C. obscurus	DUSK	4975.21	955.365	-4028.04	980.545	16399.8	1563.35	-25.113	36.4892	0.466715	22.1486	-3.95992	10.6872	-4.09952	9.37946	21.2616	11.878	1.66839	6.27604	18.45	7.53873	799.824	36.7334	7529662	97250.4	2421586	74552.2	220.513	896.618	1680000000	0	755000000	0	2.82e-06
7750	C. obscurus	DUSK	5050.21	956.953	-4182.28	978.753	15760.7	1568.38	-33.5365	36.5107	-3.42123	22.1733	-6.06229	10.7099	-6.26175	9.39585	19.0852	11.9133	1.81143	6.28281	19.6056	7.55097	773.309	36.8545	7508688	97303.6	2363088	74668	-47.3331	897.862	1720000000	0	764000000	0	2.54e-06
7800	C. obscurus	DUSK	5070.76	958.539	-3626.99	976.957	16039.4	1573.39	-29.1833	36.5322	-2.12632	22.1981	-4.94626	10.7327	-4.96568	9.41221	16.6234	11.9485	0.970253	6.28957	17.9735	7.56319	841.481	36.9752	7561328	97356.8	2420104	74783.6	-111.859	899.105	1700000000	0	759000000	0	2.2e-06
7850	C. obscurus	DUSK	5392.8	960.122	-3728.2	975.157	14768.8	1578.39	-35.1741	36.5537	-4.32192	22.2227	-4.56138	10.7553	-7.09081	9.42855	17.4487	11.9837	0.0864197	6.29633	20.135	7.57539	802.067	37.0955	7545938	97409.9	2408412	74899	-86.3239	900.346	1710000000	0	764000000	0	2.31e-06
7900	C. obscurus	DUSK	5003.43	961.702	-3999.69	973.355	16933.9	1583.38	-27.9196	36.5751	1.35783	22.2474	-5.20871	10.778	-4.09874	9.44486	16.6349	12.0187	2.90655	6.30308	19.737	7.58757	826.869	37.2154	7474914	97463	2408738	75014.3	-131.526	901.585	1710000000	0	760000000	0	2.23e-06
7950	C. obscurus	DUSK	5323.19	963.28	-4063.95	971.549	16449.7	1588.35	-28.8234	36.5966	-2.9104	22.272	-9.9156	10.8006	-3.09757	9.46114	23.0299	12.0536	-1.12633	6.30982	20.2015	7.59973	898.902	37.3349	7544043	97516	2486808	75129.4	240.112	902.822	1700000000	0	745000000	0	3.05e-06
8000	C. obscurus	DUSK	5140.85	964.048	-4192.57	970.681	16672	1590.21	-31.4754	36.6131	-1.97955	22.2883	-6.28272	10.8105	-6.70491	9.46904	26.4226	12.0719	1.77495	6.31517	19.6353	7.60821	838.812	37.3794	7596908	97551.2	2429562	75183.5	230.346	903.564	1710000000	0	762000000	0	3.48e-06
8050	C. obscurus	DUSK	5568.75	1037.82	-4242.84	1045.83	17702.2	1709.88	-34.7999	39.4398	-6.74451	24.0079	-11.2655	11.6338	-8.24366	10.1933	32.0067	12.9954	0.732154	6.80463	20.2801	8.19706	861.557	40.19	7542705	105066	2510873	80933.5	-185.791	973.122	1700000000	0	746000000	0	4.24e-06
8100	C. obscurus	DUSK	5531.14	963.322	-3655.29	971.58	15095.4	1585.28	-36.1236	36.6323	-5.04091	22.2979	-6.19095	10.7952	-4.86689	9.46145	30.002	12.0623	0.0637782	6.32199	21.8901	7.61491	863.383	37.2591	7594236	97571.3	2496900	75121.5	-162.546	903.663	1690000000	0	737000000	0	3.95e-06
8150	C. obscurus	DUSK	5291.91	962.958	-3697.63	972.029	14531.1	1582.8	-38.6457	36.6419	-2.31833	22.3026	-4.1774	10.7875	-8.07701	9.45765	31.7676	12.0575	3.12447	6.3254	20.2052	7.61825	785.894	37.1987	7536506	97581.4	2418321	75090.5	-300.993	903.712	1680000000	0	766000000	0	4.22e-06
8200	C. obscurus	DUSK	5139.82	962.594	-3680.25	972.477	15374.6	1580.33	-21.9424	36.6515	1.73668	22.3073	-6.22966	10.7798	-5.24943	9.45386	34.507	12.0527	1.09775	6.32881	19.8416	7.6216	748.315	37.1383	7523974	97591.4	2361572	75059.4	-183.024	903.762	1680000000	0	774000000	0	4.59e-06
8250	C. obscurus	DUSK	5213.32	962.231	-4010.49	972.926	15910.8	1577.85	-22.7121	36.6611	2.97603	22.3121	-7.28066	10.7721	-2.69757	9.45006	30.9927	12.0479	0.60386	6.33221	21.4036	7.62494	846.446	37.0777	7453808	97601.5	2441562	75028.4	-34.6921	903.812	1680000000	0	747000000	0	4.16e-06
8300	C. obscurus	DUSK	5431.98	961.866	-4150.33	973.374	16550.3	1575.36	-28.1303	36.6707	-3.64745	22.3168	-6.37589	10.7644	-6.5966	9.44625	29.4692	12.0431	1.05418	6.33561	19.6467	7.62828	824.69	37.0171	7451134	97611.6	2457821	74997.3	-142.43	903.861	1680000000	0	745000000	0	3.95e-06
8350	C. obscurus	DUSK	5218.37	961.502	-4096.18	973.822	16011.1	1572.87	-14.1442	36.6803	-5.16483	22.3216	-5.55281	10.7567	-3.51239	9.44245	25.562	12.0383	1.11129	6.33901	20.0255	7.63162	872.584	36.9564	7502272	97621.6	2470140	74966.2	-303.212	903.911	1700000000	0	739000000	0	3.41e-06
8400	C. obscurus	DUSK	5270.38	961.138	-3875.59	974.27	16456	1570.38	-26.1997	36.6899	-4.39835	22.3264	-7.84892	10.749	-4.32593	9.43865	25.0362	12.0335	0.262645	6.34241	18.2494	7.63496	866.181	36.8955	7516644	97631.7	2463248	74935.1	307.486	903.96	1680000000	0	744000000	0	3.33e-06
8450	C. obscurus	DUSK	5312.84	960.774	-4076.98	974.718	16477.7	1567.88	-27.4671	36.6995	-3.38277	22.3311	-5.26121	10.7412	-4.50584	9.43484	18.1998	12.0287	1.25069	6.34581	17.5963	7.63829	847.946	36.8346	7518951	97641.8	2428239	74904	-175.006	904.01	1690000000	0	755000000	0	2.42e-06
8500	C. obscurus	DUSK	5663.8	960.409	-4294.1	975.165	16704.4	1565.38	-34.4542	36.709	-6.69175	22.3358	-8.01602	10.7335	-3.96117	9.43103	13.4056	12.0238	-0.99243	6.34921	18.6916	7.64163	830.108	36.7736	7531590	97651.8	2435382	74872.9	52.8465	904.06	1710000000	0	756000000	0	1.78e-06
8550	C. obscurus	DUSK	4870.32	960.045	-3602.2	975.612	14704.9	1562.88	-19.0946	36.7186	7.03454	22.3406	-7.77698	10.7258	-0.693313	9.42722	16.1164	12.019	2.10527	6.3526	21.513	7.64496	800.468	36.7124	7564404	97661.9	2411658	74841.7	81.3339	904.109	1700000000	0	767000000	0	2.13e-06
8600	C. obscurus	DUSK	5057.31	959.68	-3397.91	976.059	13379.2	1560.37	-22.6662	36.7282	-6.32018	22.3453	-4.59446	10.718	-2.65417	9.42342	16.6677	12.0142	-0.466677	6.35599	20.5301	7.64829	755.312	36.6512	7553653	97671.9	2390150	74810.6	-290.766	904.159	1720000000	0	781000000	0	2.21e-06
8650	C. obscurus	DUSK	5229.36	895.361	-3855.43	911.406	15163.2	1454	-30.7151	34.2886	-10.0279	20.8601	-8.54544	9.99629	-1.58998	8.79163	21.5992	11.2088	1.95718	5.93542	20.374	7.14152	774.98	34.1505	7555235	91169.9	2378698	69794.1	-138.988	843.928	1710000000	0	781000000	0	2.86e-06
8700	C. obscurus	DUSK	5024.05	958.95	-3604.91	976.953	14749.4	1555.34	-26.1175	36.7474	-5.04822	22.3548	-5.8735	10.7026	-1.66115	9.41579	23.5477	12.0045	0.629209	6.36277	20.0942	7.65495	830.169	36.5284	7545254	97692	2426909	74748.2	124.025	904.258	1750000000	0	763000000	0	3.12e-06
8750	C. obscurus	DUSK	5228.22	958.585	-4051.27	977.399	15896.1	1552.82	-15.2089	36.7569	1.95113	22.3596	-4.54126	10.6948	-5.51491	9.41197	21.5274	11.9997	0.812698	6.36615	20.0331	7.65828	867.378	36.4668	7581010	97702.1	2451817	74717	-164.111	904.307	1730000000	0	758000000	0	2.84e-06
8800	C. obscurus	DUSK	5359.04	958.219	-3988.04	977.846	15928.2	1550.3	-35.9186	36.7665	-0.0320963	22.3643	-6.80951	10.687	-4.22402	9.40816	22.1468	11.9949	2.9045	6.36954	17.2481	7.66161	833.604	36.4052	7535684	97712.1	2447083	74685.8	61.1045	904.357	1710000000	0	754000000	0	2.94e-06
8850	C. obscurus	DUSK	5219.57	1031.54	-4411.98	1053.55	16106.8	1666.83	-28.6973	39.605	-4.39401	24.0897	-6.09666	11.5008	-5.25332	10.1278	24.8158	12.9124	-0.797351	6.86315	20.2749	8.25454	803.575	39.1391	7493654	105239	2430133	80397.3	-159.088	973.976	1720000000	0	752000000	0	3.31e-06
8900	C. obscurus	DUSK	5323.18	957.488	-3846.62	978.738	14760.9	1545.24	-32.3759	36.7856	-3.89947	22.3738	-7.82529	10.6715	-3.51818	9.40052	19.7066	11.9852	2.45442	6.3763	20.3035	7.66826	746.166	36.2816	7509914	97732.3	2390680	74623.4	-118.9	904.456	1690000000	0	768000000	0	2.62e-06
8950	C. obscurus	DUSK	4973.24	956.736	-3846.2	979.448	15871.7	1543.53	-13.2547	36.7601	2.9456	22.3638	-4.15349	10.6625	-4.57825	9.39408	20.3105	11.9703	1.42578	6.37606	21.8271	7.66682	781.092	36.2144	7520621	97700.8	2440872	74570	181.918	903.728	1710000000	0	763000000	0	2.7e-06
9000	C. obscurus	DUSK	5432.28	955.705	-3875.56	980.347	15701.4	1542.42	-30.3791	36.7093	-13.4617	22.3434	-7.05408	10.6525	-4.63248	9.38577	20.5707	11.9481	0.241398	6.37322	18.3935	7.66198	813.804	36.1434	7547018	97639.6	2482031	74500.8	178.919	902.443	1710000000	0	756000000	0	2.73e-06
9050	C. obscurus	DUSK	5262.33	954.674	-3927.12	981.245	16052.4	1541.3	-21.5412	36.6585	-7.17966	22.323	-7.86083	10.6425	-4.44595	9.37745	23.1542	11.9259	-0.127397	6.37039	21.6656	7.65714	801.472	36.0723	7530696	97578.5	2462144	74431.5	-230.921	901.157	1690000000	0	751000000	0	3.07e-06
9100	C. obscurus	DUSK	5347.64	953.642	-3866.99	982.143	15347.1	1540.18	-36.2242	36.6076	-6.74278	22.3025	-1.81109	10.6326	-4.12596	9.36912	20.0518	11.9036	0.838167	6.36755	17.5357	7.65229	828.744	36.0011	7498596	97517.2	2483887	74362.1	-311.664	899.869	1700000000	0	747000000	0	2.67e-06
9150	C. obscurus	DUSK	5226.8	952.609	-3890.64	983.039	15118.3	1539.07	-31.9915	36.5567	0.429868	22.282	-5.56295	10.6226	-6.65315	9.36078	19.2444	11.8813	-0.446188	6.36471	18.5205	7.64745	786.605	35.9297	7484462	97456	2435556	74292.7	75.9331	898.578	1720000000	0	756000000	0	2.57e-06
9200	C. obscurus	DUSK	5268.36	951.574	-4148.58	983.935	16650.8	1537.95	-25.336	36.5057	-1.34308	22.2615	-4.48096	10.6126	-1.28089	9.35244	18.4761	11.8589	-0.243364	6.36187	17.6293	7.6426	814.005	35.8582	7597806	97394.7	2470431	74223.3	54.5487	897.286	1720000000	0	762000000	0	2.43e-06
9250	C. obscurus	DUSK	5222.54	950.538	-4464.37	984.83	17160.2	1536.83	-21.6652	36.4546	-4.33573	22.241	-3.78414	10.6025	-3.86156	9.34409	23.0684	11.8365	1.98592	6.35903	19.3654	7.63774	838.996	35.7865	7522874	97333.4	2493726	74153.7	49.8708	895.992	1690000000	0	748000000	0	3.07e-06
9300	C. obscurus	DUSK	5125.33	949.502	-3611.04	985.724	15753.4	1535.71	-27.8357	36.4034	0.240074	22.2204	-6.28324	10.5925	-3.67698	9.33573	17.9242	11.8141	0.260484	6.35618	20.6541	7.63288	806.491	35.7147	7493384	97272	2414675	74084.1	1.26902	894.697	1670000000	0	761000000	0	2.39e-06
9350	C. obscurus	DUSK	5050.26	948.464	-3632.3	986.617	15954.9	1534.59	-22.3444	36.3522	0.42503	22.1999	-4.25427	10.5825	-5.18708	9.32737	22.3553	11.7916	1.99495	6.35334	21.2589	7.62803	796.469	35.6427	7341184	97210.6	2385735	74014.4	27.9606	893.399	1660000000	0	743000000	0	3.05e-06
9400	C. obscurus	DUSK	5170.65	947.425	-3368.31	987.509	14130.1	1533.47	-34.6297	36.3009	1.77473	22.1793	-8.29024	10.5724	-4.21695	9.31899	16.168	11.7691	2.17463	6.3505	18.0678	7.62316	796.039	35.5706	7387807	97149.1	2386813	73944.7	197.438	892.099	1650000000	0	744000000	0	2.19e-06
9450	C. obscurus	DUSK	5192.04	946.384	-3704.38	988.401	14008.4	1532.34	-24.4556	36.2495	-5.87955	22.1587	-6.69216	10.5624	-4.39071	9.31061	13.8574	11.7465	1.56426	6.34765	18.6354	7.61829	738.166	35.4984	7367564	97087.6	2314014	73874.9	-172.261	890.798	1690000000	0	756000000	0	1.88e-06
9500	C. obscurus	DUSK	4948.75	945.343	-3423.21	989.292	12910.6	1531.22	-19.357	36.1981	3.29	22.138	-6.86457	10.5523	-1.97072	9.30222	15.6044	11.7239	2.04642	6.3448	19.644	7.61343	712.861	35.426	7333236	97026.1	2307957	73805	-124.938	889.495	1670000000	0	761000000	0	2.13e-06
9550	C. obscurus	DUSK	4874.48	944.301	-3219.35	990.182	12342.8	1530.1	-29.8305	36.1466	-1.87784	22.1174	-5.83323	10.5423	-2.94878	9.29383	17.1774	11.7012	2.86275	6.34195	20.2685	7.60855	663.027	35.3534	7448674	96964.5	2272676	73735	-85.7701	888.189	1680000000	0	784000000	0	2.31e-06
9600	C. obscurus	DUSK	5525.72	1015.82	-3653.23	1067.31	14028.6	1646.59	-35.4673	38.8715	-6.70436	23.7965	-11.3266	11.3424	-4.89523	9.99969	25.992	12.5769	0.421378	6.82673	20.7818	8.18858	788.531	37.9946	7592010	104357	2425764	79331.6	-160.142	955.104	1710000000	0	774000000	0	3.42e-06
9650	C. obscurus	DUSK	5073.93	942.212	-4072.3	991.96	16061.5	1527.85	-30.6916	36.0433	2.09041	22.0761	-5.25518	10.5221	-0.980651	9.27701	24.8604	11.6558	2.13709	6.33625	19.9341	7.5988	812.926	35.2079	7606405	96841.3	2449171	73594.9	23.073	885.573	1710000000	0	766000000	0	3.27e-06
9700	C. obscurus	DUSK	5306.28	941.166	-3656.03	992.847	14557.1	1526.72	-23.9769	35.9916	-2.49371	22.0554	-6.22454	10.512	-3.0282	9.2686	26.5713	11.633	1.53909	6.3334	20.3934	7.59392	844.574	35.1349	7535141	96779.6	2478633	73524.8	-307.271	884.262	1680000000	0	755000000	0	3.53e-06
9750	C. obscurus	DUSK	5344.8	940.119	-3842.08	993.734	15547.7	1525.59	-43.4312	35.9398	0.461073	22.0347	-6.18968	10.5019	-5.31413	9.26017	23.0605	11.6102	0.972747	6.33054	18.783	7.58903	798.859	35.0617	7499153	96717.9	2404718	73454.6	126.201	882.949	1680000000	0	765000000	0	3.08e-06
9800	C. obscurus	DUSK	5001.3	939.071	-3498.92	994.62	14236.1	1524.46	-28.412	35.8879	-0.176297	22.0139	-5.99389	10.4918	-4.39705	9.25174	23.6495	11.5873	2.13305	6.32769	21.9857	7.58415	761.233	34.9885	7517364	96656.1	2360056	73384.3	0.423911	881.634	1680000000	0	775000000	0	3.15e-06
9850	C. obscurus	DUSK	5016.91	938.021	-3530.85	995.505	13566	1523.34	-26.3672	35.8359	2.85609	21.9932	-5.14716	10.4817	-6.58016	9.24329	19.1238	11.5644	1.60228	6.32483	19.8802	7.57925	715.552	34.915	7538705	96594.3	2343500	73314	-56.8188	880.317	1680000000	0	781000000	0	2.54e-06
9900	C. obscurus	DUSK	4998.34	935.253	-3466.1	995.018	15295.8	1519.26	-23.0304	35.744	-1.89746	21.9348	-5.17301	10.4542	-2.94574	9.21846	22.6869	11.5257	1.11289	6.30837	22.7371	7.56033	711.041	34.7867	7558346	96343.7	2337014	73099.1	4.2847	878.333	1680000000	0	783000000	0	3e-06
9950	C. obscurus	DUSK	5128.22	931.902	-3346.09	994.071	15122.6	1514.18	-26.0495	35.6385	-1.31195	21.8636	-4.54503	10.4208	-4.35511	9.18807	22.4748	11.4817	2.15472	6.28732	20.7616	7.53665	729.73	34.6397	7571896	96029.3	2386152	72835.2	-11.7808	876.123	1680000000	0	776000000	0	2.97e-06
10000	C. obscurus	DUSK	5322.46	928.538	-3765.21	993.124	15555.5	1509.09	-35.948	35.5327	-4.82264	21.7922	-6.31665	10.3874	-3.90704	9.15758	17.7904	11.4375	1.2451	6.26619	21.2801	7.51291	737.551	34.4921	7582986	95713.9	2392513	72570.3	-286.809	873.906	1690000000	0	774000000	0	2.35e-06
10050	C. obscurus	DUSK	5055.81	925.163	-3743.71	992.176	14570	1503.98	-19.2821	35.4266	-4.23644	21.7206	-5.37592	10.3538	-6.53309	9.127	19.3931	11.3931	1.89411	6.245	21.7997	7.48909	735.584	34.3439	7555274	95397.4	2395591	72304.5	53.3856	871.684	1680000000	0	772000000	0	2.57e-06
10100	C. obscurus	DUSK	4957.55	921.775	-3919.49	991.227	15072.1	1498.85	-20.7589	35.3201	-2.35911	21.6488	-5.89884	10.3201	-3.59434	9.09631	20.8479	11.3485	2.65999	6.22373	23.6045	7.46519	685.502	34.195	7555768	95079.9	2346613	72037.7	42.6916	869.457	1680000000	0	787000000	0	2.76e-06
10150	C. obscurus	DUSK	5142.41	918.374	-3873.95	990.278	15510.7	1493.71	-28.9234	35.2134	-3.56879	21.5767	-5.75346	10.2863	-5.56044	9.06551	18.2946	11.3038	0.559433	6.20238	19.1431	7.44122	723.457	34.0454	7558256	94761.3	2359636	71769.9	-201.266	867.224	1700000000	0	779000000	0	2.42e-06
10200	C. obscurus	DUSK	5220.97	853.964	-4020.39	923.372	15987.9	1389.31	-17.7786	32.7659	3.01316	20.0707	-3.71633	9.56892	-7.68633	8.4323	19.4142	10.5083	2.56575	5.7689	20.7654	6.92269	771.209	31.6355	7541122	88145.6	2413310	66734.4	150.857	807.319	1680000000	0	770000000	0	2.57e-06
10250	C. obscurus	DUSK	5050.4	911.535	-3409.96	988.375	14557.7	1483.36	-25.6463	34.9989	-1.77325	21.4318	-7.05329	10.2184	-4.47739	9.0036	19.2058	11.2138	0.98809	6.15948	23.1758	7.39304	795.957	33.7443	7606628	94120.9	2425992	71231.3	-106.111	862.74	1720000000	0	768000000	0	2.52e-06
10300	C. obscurus	DUSK	5206.36	908.096	-3425.69	987.423	14249.8	1478.17	-40.6596	34.8911	-1.31992	21.3589	-5.90418	10.1843	-3.15773	8.97249	16.392	11.1685	-1.1897	6.13791	20.148	7.36884	783.605	33.5928	7524424	93799.1	2398584	70960.4	-281.194	860.489	1720000000	0	770000000	0	2.18e-06
10350	C. obscurus	DUSK	5085.5	974.232	-3984.29	1062.35	15357	1586.25	-21.6882	37.4586	-2.21297	22.9232	-6.59187	10.9308	-5.10129	9.62906	17.4561	11.9787	3.13261	6.58675	19.5667	7.90951	789.614	36.0128	7531366	100667	2413519	76126.1	-62.2531	924.25	1700000000	0	772000000	0	2.32e-06
10400	C. obscurus	DUSK	5185.53	901.179	-3758.45	985.515	14287.1	1467.71	-25.0487	34.6746	1.64623	21.2125	-5.03292	10.1157	-4.19657	8.90994	20.3404	11.0774	1.72659	6.09455	20.0586	7.32018	770.32	33.2876	7508778	93152.1	2360547	70415.6	-124.87	855.97	1680000000	0	771000000	0	2.71e-06
10450	C. obscurus	DUSK	5006.65	897.701	-3936.28	984.56	15118.6	1462.46	-32.0179	34.5659	-0.646319	21.139	-5.85386	10.0812	-3.31587	8.8785	21.5013	11.0316	2.41064	6.07276	22.1371	7.29573	771.784	33.1339	7442752	92826.9	2376240	70141.6	186.038	853.702	1670000000	0	771000000	0	2.89e-06
10500	C. obscurus	DUSK	5006.83	894.208	-3779.15	983.604	14929.9	1457.18	-10.8325	34.4568	0.56096	21.0651	-3.64292	10.0466	-2.47968	8.84694	25.112	10.9856	2.77979	6.05088	22.11	7.2712	752.472	32.9795	7505143	92500.6	2355736	69866.6	147.269	851.427	1670000000	0	773000000	0	3.35e-06
10550	C. obscurus	DUSK	5345	890.703	-3921.72	982.646	15043.5	1451.89	-25.9564	34.3473	0.19527	20.991	-7.26295	10.0119	-5.98413	8.81528	27.8344	10.9393	-0.423822	6.02893	19.5277	7.24658	770.735	32.8244	7471725	92173.1	2360368	69590.4	-144.573	849.146	1700000000	0	769000000	0	3.73e-06
10600	C. obscurus	DUSK	5189.13	887.183	-3438.9	981.688	14972.4	1446.58	-30.7474	34.2375	1.01748	20.9167	-6.60912	9.97705	-6.59467	8.7835	31.4074	10.8929	0.310855	6.00689	22.1304	7.22189	775.061	32.6686	7501858	91844.4	2390198	69313.1	-58.6835	846.859	1710000000	0	770000000	0	4.19e-06
10650	C. obscurus	DUSK	5117.1	883.649	-4071.6	980.729	16800.6	1441.25	-24.0404	34.1274	-1.39403	20.8421	-5.22914	9.94209	-1.03774	8.7516	31.0506	10.8463	1.93924	5.98478	22.4634	7.1971	808.685	32.5121	7527032	91514.6	2428838	69034.8	-213.453	844.567	1700000000	0	764000000	0	4.13e-06
10700	C. obscurus	DUSK	5576.68	880.102	-3846.37	979.769	13871	1435.9	-31.8772	34.0169	-10.0854	20.7672	-8.18296	9.90701	-4.89565	8.71959	22.7478	10.7995	0.652196	5.96258	19.9137	7.17223	769.743	32.3547	7507138	91183.5	2385285	68755.3	-446.194	842.267	1700000000	0	767000000	0	3.03e-06
10750	C. obscurus	DUSK	5100.77	876.539	-3654.51	978.808	15831.2	1430.53	-25.3312	33.906	3.73883	20.692	-5.67005	9.8718	-6.03209	8.68746	22.497	10.7525	0.928249	5.9403	21.8425	7.14728	777.804	32.1966	7465374	90851.3	2409419	68474.6	-132.119	839.962	1710000000	0	762000000	0	3.01e-06
10800	C. obscurus	DUSK	5074.65	872.963	-3686.12	977.847	14154	1425.14	-29.8569	33.7948	-2.34034	20.6166	-8.00098	9.83647	-4.72192	8.65521	19.8236	10.7053	0.454949	5.91794	22.5448	7.12224	798.57	32.0377	7490772	90517.8	2408727	68192.9	101.336	837.65	1700000000	0	754000000	0	2.65e-06
10850	C. obscurus	DUSK	5112.28	869.404	-3905.11	974.279	15932.9	1419.66	-30.1101	33.668	3.55576	20.5377	-5.49339	9.795	-3.83609	8.62103	20.6619	10.661	0.773138	5.89185	20.3532	7.09687	827.463	31.9035	7476754	90159.5	2446810	67921.1	41.2503	834.149	1700000000	0	749000000	0	2.76e-06
10900	C. obscurus	DUSK	5033.62	865.835	-3941.34	970.46	14562	1414.15	-25.3617	33.5394	-4.69619	20.4582	-2.18323	9.7528	-4.22248	8.58656	19.2724	10.6168	1.63749	5.86531	23.2227	7.0714	795.911	31.771	7458427	89797.6	2407200	67649.3	251.353	830.525	1680000000	0	761000000	0	2.58e-06
10950	C. obscurus	DUSK	5286.43	862.25	-3942.65	966.626	15128.6	1408.62	-30.764	33.4103	-1.95111	20.3785	-6.88938	9.71041	-6.19332	8.55194	15.7746	10.5724	-1.15735	5.83866	17.6948	7.04583	782.683	31.638	7485450	89434.3	2388396	67376.3	-312.74	826.886	1690000000	0	772000000	0	2.11e-06
11000	C. obscurus	DUSK	5171.02	858.65	-4153.24	962.776	16756.4	1403.07	-34.944	33.2807	-0.347766	20.2984	-6.98274	9.66784	-2.99311	8.51719	15.9075	10.5279	1.70701	5.81188	19.2126	7.02017	779.711	31.5044	7517862	89069.4	2383731	67102.3	-14.0855	823.23	1690000000	0	774000000	0	2.12e-06
11050	C. obscurus	DUSK	5020.09	855.036	-3962.97	958.912	17289	1397.5	-18.5084	33.1505	6.18156	20.218	-3.64728	9.62508	-5.05993	8.48229	20.7892	10.4832	1.66093	5.78498	18.7666	6.99442	796.44	31.3702	7418810	88703.1	2406603	66827.1	165.515	819.558	1680000000	0	764000000	0	2.8e-06
11100	C. obscurus	DUSK	4968.44	851.406	-3906.51	955.031	15158.8	1391.91	-20.9617	33.0199	4.79341	20.1373	-6.46101	9.58213	-3.28957	8.44725	18.1423	10.4382	0.781006	5.75795	19.158	6.96857	754.554	31.2355	7433794	88335.2	2359154	66550.8	-55.157	815.87	1680000000	0	777000000	0	2.44e-06
11150	C. obscurus	DUSK	4969.06	912.972	-3580.46	1024.3	14559	1492.93	-19.5478	35.4186	1.08109	21.599	-4.87118	10.2728	-5.90241	9.05915	22.7556	11.1926	0.997186	6.17162	23.0012	7.47667	772.784	33.4925	7493006	94732.4	2338495	71371.3	-185.162	874.639	1680000000	0	780000000	0	3.04e-06
11200	C. obscurus	DUSK	5037.56	844.099	-3916.42	947.223	16613.2	1380.65	-16.8469	32.7571	-1.73165	19.9748	-5.55321	9.49565	-2.32064	8.37673	31.0696	10.3477	0.939394	5.70351	22.2735	6.91658	842.638	30.9642	7438294	87594.9	2394744	65994.8	107.099	808.443	1680000000	0	769000000	0	4.18e-06
11250	C. obscurus	DUSK	4979.23	840.421	-3472.37	943.294	14888.6	1374.99	-23.6087	32.6249	0.634791	19.8931	-7.15015	9.45211	-3.84344	8.34125	30.8483	10.3022	1.66496	5.67609	20.8909	6.89044	847.24	30.8277	7492398	87222.4	2414335	65714.9	86.8993	804.704	1700000000	0	760000000	0	4.12e-06
11300	C. obscurus	DUSK	4881.72	836.728	-3534.66	939.349	15321.2	1369.3	-17.5211	32.4921	4.07993	19.8111	-3.97142	9.40837	-5.68315	8.30561	28.8508	10.2565	0.548069	5.64854	21.5719	6.8642	827.795	30.6906	7468970	86848.2	2407706	65433.9	-108.265	800.947	1740000000	0	764000000	0	3.86e-06
11350	C. obscurus	DUSK	5148.23	833.018	-3974.78	935.388	16417	1363.6	-20.203	32.3588	-0.343889	19.7287	-8.34291	9.36443	-5.94231	8.26982	24.0451	10.2106	0.335145	5.62086	19.1218	6.83786	883.433	30.5529	7496710	86472.5	2463119	65151.7	-301.162	797.172	1730000000	0	749000000	0	3.21e-06
11400	C. obscurus	DUSK	5347.28	829.292	-4305.42	931.409	16680.6	1357.86	-26.4648	32.225	-6.41233	19.6459	-7.81995	9.32028	-4.28521	8.23387	26.7258	10.1644	0.402981	5.59304	21.193	6.81141	940.284	30.4145	7459392	86095.1	2505516	64868.3	108.766	793.38	1700000000	0	732000000	0	3.58e-06
11450	C. obscurus	DUSK	5044.58	825.548	-4340.09	927.414	18652.5	1352.1	-19.3262	32.0906	4.94681	19.5629	-2.95139	9.27592	-5.94251	8.19777	26.8708	10.1181	1.55198	5.56507	21.4932	6.78487	936.767	30.2755	7415896	85716.1	2501115	64583.6	54.4786	789.569	1690000000	0	738000000	0	3.62e-06
11500	C. obscurus	DUSK	5252.65	821.788	-4258.77	923.401	17423.7	1346.32	-26.941	31.9556	-1.67379	19.4794	-7.70262	9.23134	-4.02484	8.16151	20.2076	10.0715	-1.40395	5.53697	19.2653	6.75821	898.778	30.1359	7462118	85335.3	2460516	64297.7	-19.6569	785.74	1700000000	0	747000000	0	2.71e-06
11550	C. obscurus	DUSK	5168.1	818.01	-3995.8	919.37	15901.1	1340.51	-37.4656	31.82	-6.21521	19.3956	-5.5037	9.18656	-3.41705	8.12508	17.207	10.0247	-0.424366	5.50873	21.3278	6.73146	842.405	29.9956	7464372	84952.9	2436260	64010.4	-17.1027	781.892	1730000000	0	760000000	0	2.31e-06
11600	C. obscurus	DUSK	5453.72	814.215	-4114.69	915.322	17223.3	1334.68	-24.3536	31.6839	0.633824	19.3115	-7.90044	9.14154	-5.20788	8.08849	18.1598	9.97772	0.0892416	5.48034	18.1954	6.7046	911.968	29.8546	7488946	84568.7	2438203	63721.9	276.289	778.025	1740000000	0	752000000	0	2.42e-06
11650	C. obscurus	DUSK	5036.02	810.402	-3930.12	911.256	16897.7	1328.82	-26.2391	31.5472	-1.44703	19.2269	-9.60541	9.09631	-2.68221	8.05174	19.2699	9.9305	1.29464	5.4518	20.675	6.67762	918.126	29.713	7468851	84182.8	2454113	63432.1	-96.446	774.139	1750000000	0	750000000	0	2.58e-06
11700	C. obscurus	DUSK	4988.09	752.8	-3915.09	846.694	14913.1	1234.74	-24.0882	29.3159	1.25672	17.8659	-4.65983	8.44746	-2.86847	7.48049	18.3402	9.22418	1.18294	5.06157	21.2795	6.20717	876.107	27.5994	7477010	78208.8	2425954	58931.6	-138.623	718.884	1720000000	0	753000000	0	2.45e-06
11750	C. obscurus	DUSK	5277.79	802.718	-3792.94	902.808	15720.1	1317.01	-33.5516	31.2692	-2.89152	19.0566	-5.95709	9.00561	-3.74834	7.97739	14.9892	9.83555	1.27414	5.39483	20.6591	6.62286	888.039	29.4279	7438646	83403.1	2432734	62847	-193.535	766.308	1700000000	0	753000000	0	2.02e-06
11800	C. obscurus	DUSK	5255.46	798.798	-3913.53	895.53	16610.5	1310.87	-24.6612	31.0966	-8.44357	18.969	-8.03579	8.96506	-5.43696	7.93611	14.811	9.78973	1.95686	5.37262	19.6035	6.58954	848.369	29.2858	7432356	82981.9	2403433	62535.5	-55.7257	762.365	1690000000	0	763000000	0	1.99e-06
11850	C. obscurus	DUSK	5231.25	794.858	-4036.16	888.192	15794.4	1304.7	-45.831	30.923	-8.05731	18.881	-5.58597	8.92432	-4.38337	7.89461	21.7688	9.74369	1.73443	5.35032	20.6656	6.55606	796.782	29.1431	7442738	82558.5	2334728	62222.5	-183.132	758.403	1690000000	0	779000000	0	2.92e-06
11900	C. obscurus	DUSK	5316.93	851.738	-3779.34	948.546	15041.4	1398.38	-36.2545	33.1137	-1.35441	20.2382	-6.0611	9.56673	-2.90176	8.45697	24.6786	10.4434	0.125213	5.73776	21.5699	7.02413	815.944	31.2303	7424533	88450.9	2362155	66670	286.997	812.452	1680000000	0	770000000	0	3.32e-06
11950	C. obscurus	DUSK	5474.63	786.921	-4418.98	873.331	18834	1292.27	-20.8927	30.5729	2.01978	18.7038	-5.15553	8.84228	-5.01304	7.81096	27.698	9.65097	0.381472	5.30543	19.8147	6.48858	948.829	28.8554	7390729	81705.2	2452528	61591.6	113.048	750.415	1680000000	0	745000000	0	3.75e-06
12000	C. obscurus	DUSK	5386.08	782.921	-4068.95	865.804	17484	1286.01	-26.9706	30.3963	-0.634866	18.6146	-5.89076	8.80098	-4.80984	7.76879	30.2554	9.60427	0.978649	5.28285	20.7227	6.45458	1019.86	28.7105	7418810	81275.2	2574239	61273.7	130.49	746.389	1680000000	0	717000000	0	4.08e-06
12050	C. obscurus	DUSK	5426.74	778.902	-4087.43	858.212	17912.1	1279.72	-25.2334	30.2187	5.3452	18.5249	-4.67076	8.75948	-7.68394	7.7264	29.4217	9.55734	0.684821	5.26016	21.6204	6.42039	1047.21	28.5649	7344856	80842.9	2607534	60954.2	3.21624	742.341	1680000000	0	699000000	0	4.01e-06
12100	C. obscurus	DUSK	5642.85	774.861	-4269.39	850.552	17493.3	1273.4	-26.3024	30.0401	-9.19389	18.4348	-6.10062	8.71778	-7.43747	7.68377	29.1546	9.51018	-2.31779	5.23738	20.7585	6.38603	1047.92	28.4185	7364818	80408.2	2626760	60633	-74.7605	738.271	1700000000	0	697000000	0	3.96e-06
12150	C. obscurus	DUSK	5542.69	770.8	-4129.18	842.823	16649	1267.05	-30.9133	29.8604	-7.25073	18.3442	-7.72905	8.67588	-7.6294	7.64091	28.8462	9.46279	-0.903436	5.2145	17.2077	6.35147	1033.6	28.2714	7411304	79971.2	2607446	60310.1	32.7719	734.178	1690000000	0	707000000	0	3.89e-06
12200	C. obscurus	DUSK	5283.02	766.717	-3957.64	835.022	16121.2	1260.66	-28.6077	29.6796	9.27796	18.2533	-8.09654	8.63378	-3.46694	7.5978	23.9902	9.41516	1.17464	5.19152	20.2346	6.31673	946.753	28.1235	7396974	79531.8	2536063	59985.4	-182.583	730.063	1680000000	0	721000000	0	3.24e-06
12250	C. obscurus	DUSK	5368.23	762.611	-3936.94	827.147	15727.1	1254.25	-31.5072	29.4977	-1.2619	18.1618	-4.69668	8.59147	-6.09077	7.55444	18.2052	9.36729	0.988506	5.16843	20.2858	6.28179	903.38	27.9748	7407163	79090	2461318	59659	-197.016	725.924	1690000000	0	740000000	0	2.46e-06
12300	C. obscurus	DUSK	5272.86	758.484	-3879.56	819.197	16959.6	1247.8	-32.8932	29.3146	0.640089	18.0699	-2.35075	8.54895	-7.50193	7.51084	21.2749	9.31916	1.05074	5.14524	21.9241	6.24667	926.778	27.8253	7424405	78645.7	2484336	59330.8	105.643	721.761	1690000000	0	736000000	0	2.87e-06
12350	C. obscurus	DUSK	5235.22	754.335	-3732.66	811.168	16712.9	1241.31	-22.7511	29.1304	-0.776595	17.9775	-5.72656	8.50622	-5.85129	7.46698	21.3264	9.27079	1.32651	5.12195	21.2482	6.21134	898.213	27.675	7396384	78198.8	2455954	59000.7	109.696	717.574	1670000000	0	744000000	0	2.88e-06
12400	C. obscurus	DUSK	5296.54	750.162	-4283.96	803.06	16976.7	1234.8	-24.7471	28.9451	2.67856	17.8846	-4.8304	8.46328	-4.18337	7.42286	22.5152	9.22217	1.55453	5.09855	20.4623	6.17581	930.02	27.5239	7441407	77749.4	2467392	58668.8	-128.755	713.363	1660000000	0	741000000	0	3.03e-06
12450	C. obscurus	DUSK	5310.37	745.966	-3650.8	794.869	15970.8	1228.24	-26.3687	28.7585	0.989018	17.7913	-5.25271	8.42011	-3.13836	7.37848	22.6001	9.17329	3.86537	5.07505	21.7235	6.14007	922.057	27.3719	7405247	77297.4	2504635	58335.1	81.4137	709.127	1670000000	0	737000000	0	3.05e-06
12500	C. obscurus	DUSK	5447.58	741.746	-3948.62	786.592	16111.6	1221.66	-35.6541	28.5708	0.0251578	17.6974	-7.10866	8.37673	-3.4969	7.33383	22.786	9.12415	-0.10534	5.05143	19.6168	6.10412	924.053	27.2191	7449444	76842.7	2485370	57999.3	73.0244	704.865	1670000000	0	737000000	0	3.06e-06
12550	C. obscurus	DUSK	5264.01	737.502	-3702.1	778.227	15014.3	1215.03	-25.7814	28.3817	-0.142513	17.6031	-7.57958	8.33311	-5.98859	7.28891	19.6711	9.07474	0.60995	5.0277	20.9263	6.06796	866.281	27.0655	7463716	76385.3	2411598	57661.7	-53.408	700.577	1670000000	0	752000000	0	2.64e-06
12600	C. obscurus	DUSK	5000.78	733.233	-3768.37	769.772	15322.3	1208.37	-15.7127	28.1915	0.87947	17.5083	-5.61927	8.28927	-4.49019	7.24371	20.3228	9.02506	1.81534	5.00386	21.1146	6.03159	815.386	26.9109	7493034	75925.2	2363878	57322	-144.708	696.263	1720000000	0	772000000	0	2.71e-06
12650	C. obscurus	DUSK	4952.91	728.94	-3636.84	761.223	13193	1201.68	-20.7552	27.9999	2.35567	17.4129	-4.64442	8.2452	-3.78846	7.19822	17.925	8.9751	2.54433	4.97991	21.1593	5.99499	740.043	26.7555	7507680	75462.2	2321768	56980.3	-132.44	691.922	1720000000	0	783000000	0	2.39e-06
12700	C. obscurus	DUSK	4947.34	780.344	-3773.78	811.498	13061.5	1286.55	-20.315	29.9549	3.15832	18.6485	-5.65685	8.82966	-4.48793	7.70355	19.5982	9.60967	2.38522	5.33552	20.952	6.41739	713.54	28.6425	7470384	80774.1	2299525	60996.2	-331.578	740.609	1690000000	0	790000000	0	2.62e-06
12750	C. obscurus	DUSK	5202.68	720.196	-3673.1	748.663	14426.4	1186.71	-32.3751	27.6542	-2.80203	17.218	-9.45328	8.14669	-2.6371	7.11064	20.8106	8.8663	1.32245	4.92447	23.6445	5.92531	743.843	26.4289	7517120	74568.7	2344724	56304.6	-40.0418	683.937	1680000000	0	785000000	0	2.77e-06
12800	C. obscurus	DUSK	4993.7	715.761	-3895.74	743.76	15699.8	1178.71	-26.8509	27.4923	0.29159	17.119	-5.39541	8.09407	-6.92378	7.06774	24.2036	8.80896	2.59628	4.89436	21.736	5.89143	747.745	26.2601	7509868	74130.2	2335583	55967.8	-180.162	680.145	1690000000	0	786000000	0	3.22e-06
12850	C. obscurus	DUSK	5046.99	711.298	-3652.64	738.824	15032.6	1170.65	-35.4301	27.3294	2.45425	17.0193	-0.729696	8.04111	-5.02345	7.02457	20.9089	8.75125	1.30778	4.86405	22.1799	5.85735	772.658	26.0902	7476673	73689.1	2347026	55629	68.0243	676.332	1710000000	0	780000000	0	2.8e-06
12900	C. obscurus	DUSK	5679.23	706.806	-4354.29	733.855	17774.8	1162.54	-25.39	27.1655	-6.66067	16.9191	-8.39558	7.98779	-5.18305	6.98113	24.9237	8.69315	1.38306	4.83355	20.4651	5.82307	1003.1	25.9192	7533820	73245.4	2550598	55288.2	170.327	672.497	1690000000	0	725000000	0	3.31e-06
12950	C. obscurus	DUSK	5749.76	702.286	-4371.06	728.852	17330.6	1154.38	-39.2319	27.0006	-4.63594	16.8183	-5.06632	7.93412	-6.67747	6.93742	23.3514	8.63467	-0.266919	4.80287	20.7535	5.78858	1011.35	25.7471	7507338	72799	2576219	54945.2	-255.048	668.64	1680000000	0	716000000	0	3.11e-06
13000	C. obscurus	DUSK	5106.62	697.737	-3827.82	723.815	15347.9	1146.15	-28.5626	26.8347	-0.438088	16.7169	-8.33e-05	7.88009	-3.5027	6.89343	23.41	8.57578	1.61147	4.77198	18.4775	5.75389	856.609	25.5739	7465418	72349.8	2479542	54600	442.4	664.761	1690000000	0	754000000	0	3.14e-06
13050	C. obscurus	DUSK	5023.11	693.158	-4058.09	718.742	17386.9	1137.87	-22.852	26.6678	4.93617	16.6149	-5.5	7.82568	-6.33411	6.84917	29.8523	8.51649	2.32321	4.74089	22.9391	5.71899	848.825	25.3994	7459419	71897.8	2449376	54252.7	-88.6865	660.859	1680000000	0	756000000	0	4e-06
13100	C. obscurus	DUSK	5583.79	688.548	-3885.45	713.633	15300.1	1129.52	-36.9608	26.4999	-1.48478	16.5122	-6.26841	7.77089	-5.7221	6.80461	31.9825	8.45678	0.873371	4.7096	20.9667	5.68388	929.284	25.2237	7532998	71443	2501076	53903.1	-4.54089	656.934	1690000000	0	741000000	0	4.25e-06
13150	C. obscurus	DUSK	5120.76	683.907	-4225.78	708.488	17462.6	1121.12	-21.6663	26.3308	0.0782033	16.4089	-3.76203	7.7157	-4.82583	6.75976	28.2143	8.39665	0.515569	4.6781	23.1836	5.64855	874.555	25.0468	7561753	70985.2	2479403	53551.2	-53.2854	652.985	1690000000	0	759000000	0	3.73e-06
13200	C. obscurus	DUSK	4821.33	679.235	-3432.21	703.304	15298.7	1112.65	-24.3543	26.1607	3.29512	16.3049	-2.26955	7.66013	-4.90551	6.71461	19.1395	8.33608	2.81232	4.64638	22.3295	5.61299	804.708	24.8687	7498429	70524.5	2434809	53197.1	-33.1333	649.012	1690000000	0	769000000	0	2.55e-06
13250	C. obscurus	DUSK	5012.19	629.561	-3702.02	651.544	14590	1030.5	-27.0757	24.2568	1.78901	15.1202	-3.96924	7.0972	-2.62328	6.22454	15.9693	7.7234	2.56388	4.30682	23.087	5.2054	782.019	23.0433	7506764	65390	2386393	49317.8	197.465	602.014	1680000000	0	775000000	0	2.13e-06
13300	C. obscurus	DUSK	5161.56	669.792	-3358.01	692.822	13219.3	1095.51	-24.8975	25.817	-2.02235	16.095	-6.45769	7.54775	-3.73345	6.62339	14.807	8.21361	0.474477	4.58229	21.2434	5.5412	724.176	24.5085	7488150	69593.9	2323634	52481.5	-215.476	640.992	1700000000	0	788000000	0	1.98e-06
13350	C. obscurus	DUSK	5137.43	665.02	-3938.29	687.52	15435.3	1086.84	-23.1993	25.6435	0.847298	15.9889	-5.44669	7.49092	-4.54922	6.5773	15.0134	8.15169	1.87021	4.54991	22.9258	5.50495	814.564	24.3264	7524293	69123.9	2395160	52120.1	-132.203	636.944	1720000000	0	768000000	0	2e-06
13400	C. obscurus	DUSK	4997.86	660.214	-3387.7	682.178	13013	1078.1	-25.1655	25.4688	9.96563	15.8822	-6.56177	7.43367	-5.41925	6.53089	11.1876	8.08928	2.05749	4.5173	20.757	5.46846	773.437	24.1429	7524350	68650.7	2379958	51756.1	-202.802	632.871	1720000000	0	774000000	0	1.49e-06
13450	C. obscurus	DUSK	5192.5	705.786	-3578.36	728.854	14480.6	1151.54	-26.119	27.2385	3.74654	16.9882	-5.45848	7.94335	-4.24647	6.98293	13.2145	8.64382	1.16064	4.8294	23.7626	5.84955	792.939	25.801	7572222	73418.3	2400720	55342.6	56.6384	677.138	1700000000	0	771000000	0	1.75e-06
13500	C. obscurus	DUSK	5095.56	650.495	-3845.04	671.365	17193.8	1060.4	-35.4376	25.1157	4.94211	15.6666	-7.01478	7.31781	-4.04497	6.43706	18.5818	7.96302	-0.223793	4.45135	22.0286	5.39474	907.022	23.7718	7512547	67694.3	2546824	51020.3	50.6984	624.644	1710000000	0	743000000	0	2.47e-06
13550	C. obscurus	DUSK	5029.67	645.581	-3847.78	665.893	16603.2	1051.44	-23.8661	24.9373	3.63824	15.5577	-4.25367	7.25919	-5.06832	6.38964	19.4142	7.89913	3.07654	4.41801	20.0277	5.3575	935.002	23.584	7528741	67211	2535513	50648.5	-67.4353	620.49	1720000000	0	732000000	0	2.58e-06
13600	C. obscurus	DUSK	5473.65	640.629	-4221.55	660.376	16233.4	1042.41	-31.0058	24.7576	3.72053	15.448	-4.25313	7.20008	-5.72631	6.34185	18.0912	7.83471	-0.218508	4.38441	18.1871	5.32	951.347	23.3947	7561458	66724.2	2588554	50273.8	-279.012	616.308	1690000000	0	720000000	0	2.39e-06
13650	C. obscurus	DUSK	5528.9	635.506	-4007.08	654.34	15819	1033.52	-33.0251	24.5768	-6.63527	15.3308	-7.58613	7.14319	-6.55825	6.29338	20.6924	7.7672	1.78091	4.35119	17.2689	5.27995	939.479	23.188	7538512	66220.6	2592725	49879.7	-102.006	611.326	1710000000	0	722000000	0	2.74e-06
13700	C. obscurus	DUSK	4992	630.154	-3946.38	647.581	16468.2	1024.88	-21.4843	24.3951	-1.34799	15.2032	-2.6613	7.08965	-1.82009	6.24407	18.5546	7.69547	1.39346	4.31862	17.7817	5.23635	869.121	22.957	7523152	65694.4	2534404	49459	-107.456	605.215	1700000000	0	727000000	0	2.47e-06
13750	C. obscurus	DUSK	5218.38	624.757	-3580.45	640.75	14698.2	1016.17	-23.3954	24.212	3.41494	15.0745	-7.90232	7.0357	-2.48917	6.19437	16.4956	7.62307	0.95463	4.28579	17.9998	5.19239	849.229	22.7237	7550623	65163.9	2549469	49034.7	-85.315	599.041	1680000000	0	731000000	0	2.18e-06
13800	C. obscurus	DUSK	5061.99	619.312	-3716.86	633.846	14949.7	1007.38	-19.9143	24.0275	-0.957118	14.9447	-4.41157	6.98133	-4.54583	6.14427	15.9291	7.54997	2.96588	4.25271	20.3543	5.14806	796.419	22.4879	7547942	64629.1	2487999	48606.7	-287.743	592.803	1670000000	0	737000000	0	2.11e-06
13850	C. obscurus	DUSK	5238.57	613.819	-3837.11	626.865	15428.4	998.52	-28.9205	23.8416	-0.315542	14.8138	-6.07932	6.92654	-5.01619	6.09375	19.6898	7.47616	1.83835	4.21938	19.0753	5.10333	781.526	22.2497	7591526	64089.8	2512084	48174.9	-26.3968	586.498	1670000000	0	744000000	0	2.59e-06
13900	C. obscurus	DUSK	5296.11	608.277	-3989.76	619.806	15801.4	989.577	-25.0233	23.6542	-1.57117	14.6817	-6.76921	6.87131	-5.50595	6.04281	17.5011	7.4016	2.30133	4.18578	19.2256	5.05822	719.889	22.0089	7566672	63545.9	2474864	47739.2	101.176	580.125	1700000000	0	762000000	0	2.31e-06
13950	C. obscurus	DUSK	5169.08	602.684	-3941.15	612.666	14987.5	980.552	-17.0287	23.4653	-0.721187	14.5484	-6.19625	6.81563	-3.47636	5.99144	18.8172	7.3263	2.01991	4.1519	22.0467	5.01269	721.676	21.7654	7574597	62997.3	2432823	47299.4	176.752	573.681	1700000000	0	768000000	0	2.48e-06
14000	C. obscurus	DUSK	5284.07	597.038	-3649.64	605.441	13554.1	971.443	-19.5707	23.2749	5.36169	14.4139	-6.3232	6.75949	-3.73666	5.93963	17.7819	7.25021	2.00787	4.11775	21.9663	4.96675	698.99	21.5191	7563914	62443.9	2420126	46855.5	-156.419	567.164	1670000000	0	771000000	0	2.35e-06
14050	C. obscurus	DUSK	5215.94	591.338	-3688.42	598.13	13182.8	962.248	-21.451	23.0829	-1.53946	14.2781	-3.15775	6.70289	-4.78053	5.88736	16.5042	7.17331	0.456875	4.08331	20.931	4.92038	665.717	21.27	7536718	61885.6	2362524	46407.4	-7.7988	560.572	1670000000	0	775000000	0	2.19e-06
14100	C. obscurus	DUSK	5129.06	585.583	-3333.97	590.727	12770.9	952.965	-22.4117	22.8893	-2.55807	14.141	-7.79093	6.6458	-6.01941	5.83462	15.7473	7.09558	1.73255	4.04858	21.163	4.87357	621.908	21.018	7579562	61322.2	2331248	45954.9	172.346	553.9	1680000000	0	789000000	0	2.08e-06
14150	C. obscurus	DUSK	4614.61	579.771	-3464.2	583.231	13271.2	943.59	-23.5036	22.6941	5.02503	14.0026	-5.05088	6.58821	-1.81564	5.7814	20.4579	7.01698	3.67556	4.01355	22.2671	4.82631	596.88	20.7629	7613387	60753.6	2327630	45498	79.6128	547.148	1700000000	0	799000000	0	2.69e-06
14200	C. obscurus	DUSK	5051.38	618.046	-3241.07	619.917	11775.6	1005.98	-30.2194	24.2277	0.212126	14.9291	-5.18476	7.03244	-2.92867	6.16827	16.1756	7.47116	1.40824	4.28423	22.1656	5.14616	594.186	22.0819	7607172	64808.8	2312178	48500.7	-124.814	581.873	1680000000	0	804000000	0	2.13e-06
14250	C. obscurus	DUSK	4945.27	567.968	-3708.35	567.942	14007	924.555	-17.3239	22.2985	5.90753	13.7215	-4.43806	6.47151	-2.72199	5.67346	18.0598	6.8571	1.38721	3.94255	22.5207	4.73037	600.525	20.243	7646966	59600	2323035	44569.9	22.538	533.386	1680000000	0	809000000	0	2.36e-06
14300	C. obscurus	DUSK	4902.91	561.973	-3558.08	560.141	13882.6	914.889	-26.0164	22.098	3.75398	13.5788	-3.44344	6.41236	-3.11256	5.61871	17.2278	6.77574	4.10451	3.90657	21.5558	4.68166	557.162	19.978	7590204	59014.8	2256106	44098.6	67.7165	526.371	1680000000	0	816000000	0	2.27e-06
14350	C. obscurus	DUSK	4491.64	555.914	-3003.91	552.229	13505.8	905.119	-1.71412	21.8957	3.77558	13.4346	-3.15747	6.35266	-2.24982	5.56343	18.9607	6.69339	5.10493	3.87025	22.1855	4.63244	551.843	19.7095	7555689	58423.7	2222138	43622.2	131.396	519.26	1680000000	0	815000000	0	2.51e-06
14400	C. obscurus	DUSK	4442.33	549.788	-3464.5	544.203	13041.9	895.243	-17.3767	21.6916	8.67737	13.2888	-1.86593	6.29239	-2.24285	5.50759	19.0779	6.61002	3.86723	3.83359	23.566	4.58268	525.953	19.4372	7597964	57826.5	2221419	43140.5	-89.8144	512.051	1680000000	0	824000000	0	2.51e-06
14450	C. obscurus	DUSK	4593.67	543.593	-3508.76	536.057	14433.8	885.257	-19.1141	21.4854	10.7594	13.1414	-0.705216	6.23154	-3.81073	5.45118	22.0111	6.52559	4.54023	3.79658	22.185	4.53239	483.834	19.161	7506370	57223.2	2159230	42653.4	-42.6234	504.739	1670000000	0	831000000	0	2.93e-06
14500	C. obscurus	DUSK	4624.78	537.327	-3510.24	527.785	13943.8	875.157	-14.9288	21.2773	6.45413	12.9923	-4.81335	6.17009	-1.49747	5.39417	19.6901	6.44004	5.94243	3.7592	20.2057	4.48153	459.464	18.8809	7546358	56613.4	2115326	42160.6	56.6237	497.319	1670000000	0	838000000	0	2.61e-06
14550	C. obscurus	DUSK	4385.08	530.987	-3615.65	519.381	14711.3	864.939	-13.0326	21.0672	9.76518	12.8415	-2.29958	6.10803	-4.98505	5.33656	30.4331	6.35334	5.92277	3.72145	23.9033	4.43008	465.505	18.5965	7584581	55996.9	2162211	41662	-62.8872	489.787	1680000000	0	841000000	0	4.01e-06
14600	C. obscurus	DUSK	4311.76	524.866	-3053.3	513.308	13393.7	855.316	-14.7148	20.8378	3.44409	12.7016	0.559464	6.03895	-4.47005	5.27889	32.7687	6.27485	5.49559	3.68294	27.1969	4.38198	425.457	18.3394	7557122	55386.2	2109778	41181.4	8.03651	483.749	1690000000	0	852000000	0	4.34e-06
14650	C. obscurus	DUSK	4528.52	518.887	-3579.11	508.941	13666.4	846.1	-23.3777	20.5937	10.3066	12.5692	-3.60188	5.96445	-2.93213	5.22098	28.2363	6.20216	4.54048	3.64376	24.4773	4.3362	429.226	18.1018	7629354	54777.8	2119891	40712.4	-98.9415	478.796	1690000000	0	857000000	0	3.7e-06
14700	C. obscurus	DUSK	4435.36	512.838	-3181.74	504.536	12966.2	836.783	-7.84908	20.3466	3.0632	12.4355	-4.4988	5.88902	-4.52168	5.16242	32.0884	6.12861	4.74339	3.60415	25.449	4.28992	383.802	17.861	7634406	54162.6	2059362	40238	27.6052	473.791	1690000000	0	864000000	0	4.2e-06
14750	C. obscurus	DUSK	4461.27	506.716	-3160.37	500.091	12148	827.36	-2.40647	20.0964	6.32275	12.3003	-1.42843	5.8126	-2.87207	5.1032	21.8356	6.05416	5.72754	3.56411	24.8624	4.24314	363.293	17.6169	7646428	53540.3	2072976	39757.9	-90.9796	468.733	1720000000	0	872000000	0	2.86e-06
14800	C. obscurus	DUSK	4376.22	467.152	-3334.23	462.567	12971.6	763.307	-17.9176	18.5202	8.96596	11.3527	-2.57667	5.35282	-1.883	4.70706	22.5907	5.5802	6.2846	3.2887	26.8952	3.91612	346.072	16.2114	7649382	49383.3	2054146	36653.8	31.1821	432.712	1730000000	0	876000000	0	2.95e-06
14850	C. obscurus	DUSK	4367.36	494.247	-3428.08	491.083	13122	808.186	-11.5527	19.5865	11.0834	12.0254	-2.98343	5.65667	-1.78038	4.98263	20.2591	5.90245	4.8507	3.48264	29.8422	4.148	380.202	17.1182	7728226	52273.5	2093699	38779.9	-109.825	458.45	1690000000	0	866000000	0	2.62e-06
14900	C. obscurus	DUSK	4411.37	487.892	-3096.44	486.516	12681.8	798.426	-4.22941	19.3266	11.8988	11.8855	-3.5213	5.57708	0.791758	4.92124	17.5194	5.82511	6.70821	3.44117	24.6672	4.0996	389.186	16.8634	7752336	51628.4	2114066	38281.5	-312.585	453.221	1690000000	0	858000000	0	2.26e-06
14950	C. obscurus	DUSK	4490.65	481.454	-3195.14	481.906	12988.7	788.546	-9.31893	19.063	11.7188	11.744	-2.40585	5.49633	-4.1308	4.85907	17.1184	5.74674	5.41671	3.39921	24.1686	4.05063	400.009	16.6046	7809548	50975.2	2138494	37776.6	237.73	447.931	1690000000	0	852000000	0	2.19e-06
15000	C. obscurus	DUSK	4438.56	511.461	-3205.3	513.963	12789.7	838.428	-11.1698	20.2416	8.58424	12.4931	-2.21296	5.83086	-1.3925	5.16503	13.9603	6.10322	5.04943	3.61493	26.9736	4.30882	357.646	17.5988	7803754	54183.7	2119458	40131.3	19.7334	476.622	1700000000	0	858000000	0	1.79e-06
15050	C. obscurus	DUSK	5031.78	468.312	-3296.72	472.55	12970	768.404	-22.8001	18.5248	4.63712	11.4557	-6.06516	5.33116	-3.70887	4.73229	14.6006	5.58668	6.43663	3.31368	26.1397	3.95085	447.248	16.0745	8006797	49642.9	2258938	36745.9	183.825	437.158	1690000000	0	830000000	0	1.82e-06
15100	C. obscurus	DUSK	5041.96	461.601	-3587.91	467.803	13930.9	758.132	-12.1311	18.2496	-0.256031	11.3088	-4.25311	5.24662	-2.03429	4.6676	11.2735	5.50491	4.6263	3.27008	24.3839	3.90001	518.608	15.8029	7981174	48963.2	2355662	36219.6	212.796	431.671	1700000000	0	806000000	0	1.41e-06
15150	C. obscurus	DUSK	4776.64	454.79	-2916.11	463.006	11142.9	747.719	-9.43848	17.9703	11.3935	11.16	-6.04509	5.16071	-1.83203	4.60201	10.9078	5.42191	4.35028	3.22589	25.1221	3.84849	520.975	15.5264	8077186	48274	2389957	35685.4	83.5505	426.114	1710000000	0	801000000	0	1.35e-06
15200	C. obscurus	DUSK	4375.41	447.876	-2410.13	458.159	7710.76	737.159	-10.7506	17.6866	7.69927	11.0091	-2.04432	5.07333	-0.933983	4.53547	12.7479	5.33761	8.34205	3.18109	27.9529	3.79628	477.335	15.245	8147769	47574.7	2342066	35143.2	-75.1416	420.483	1710000000	0	807000000	0	1.56e-06
15250	C. obscurus	DUSK	4673.77	440.854	-1972.58	453.261	4386.52	726.446	-14.9284	17.3983	8.53304	10.8562	-4.32304	4.98443	-1.25314	4.46794	11.4097	5.25196	6.60468	3.13565	26.0295	3.74334	473.675	14.9583	8113884	46865	2340420	34592.5	-298.947	414.775	1690000000	0	811000000	0	1.41e-06
15300	C. obscurus	DUSK	4954.65	433.718	-1477.44	448.309	1440.2	715.573	-26.8922	17.1051	6.79507	10.7011	-3.41861	4.89391	-1.25654	4.39937	10.2455	5.1649	6.24537	3.08953	27.5329	3.68963	510.79	14.6659	8174943	46144.4	2371636	34032.8	-51.117	408.988	1690000000	0	799000000	0	1.25e-06
15350	C. obscurus	DUSK	4677.82	426.463	-1508.36	443.302	629.08	704.531	-15.8443	16.8068	12.421	10.5437	-4.74722	4.80168	0.520513	4.32972	8.64066	5.07634	8.07452	3.04272	25.4934	3.63514	500.58	14.3676	8091871	45412.4	2359347	33463.9	-262.413	403.118	1690000000	0	807000000	0	1.07e-06
15400	C. obscurus	DUSK	4619.99	419.082	-1379.77	438.237	918.282	693.313	-9.70737	16.503	8.41698	10.3839	-2.42074	4.70765	-0.471851	4.25892	7.99859	4.9862	6.13644	2.99518	27.1701	3.57981	488.002	14.063	8003488	44668.3	2319550	32885	-351.848	397.161	1680000000	0	813000000	0	9.99e-07
15450	C. obscurus	DUSK	4589.23	411.568	-1605.75	433.113	1002.41	681.912	-15.7402	16.1936	4.18053	10.2216	-4.58319	4.6117	-1.09696	4.18694	8.70142	4.89441	7.06415	2.94687	26.7124	3.52362	494.56	13.7516	7888786	43911.7	2287562	32295.8	-97.4506	391.113	1690000000	0	815000000	0	1.1e-06
15500	C. obscurus	DUSK	4579.59	403.916	-1493.56	427.928	922.322	670.316	-19.2665	15.8782	4.72154	10.0567	-5.21401	4.51372	-2.46937	4.11369	8.39658	4.80086	8.69889	2.89776	25.1536	3.46651	486.241	13.4331	7813114	43141.8	2256381	31695.6	-231.843	384.97	1700000000	0	821000000	0	1.07e-06
15550	C. obscurus	DUSK	4362.18	396.536	-1290.29	420.04	1228.83	663.098	-18.6582	15.5875	15.4681	9.88449	-1.44806	4.43049	-0.756425	4.0396	7.59096	4.71123	6.17397	2.84275	24.4513	3.40014	467.933	13.2013	7667878	42334.5	2239600	31119.7	-125.522	379.31	1700000000	0	825000000	0	9.9e-07
15600	C. obscurus	DUSK	4532.74	389.161	-1521.19	411.101	1734.99	657.339	-5.8454	15.3017	12.1223	9.7077	-1.03242	4.35142	-1.42729	3.9643	4.70699	4.62183	5.55303	2.78496	22.5112	3.32962	518.004	12.9974	7544017	41503.7	2239487	30545	-193.102	373.761	1710000000	0	815000000	0	6.24e-07
15650	C. obscurus	DUSK	5009.19	381.643	-1847.78	401.963	2477.46	651.528	-22.1203	15.0106	4.74336	9.52763	-5.67824	4.27089	-3.54881	3.88753	4.66955	4.53066	3.61603	2.72593	19.973	3.25758	577.198	12.7901	7449410	40655.8	2280896	29959.3	-335.42	368.128	1700000000	0	807000000	0	6.27e-07
15700	C. obscurus	DUSK	4394.96	373.973	-1955.9	392.612	4745.56	645.665	-20.7018	14.7136	11.2609	9.34409	-3.07555	4.1888	-2.88729	3.80922	9.16762	4.43761	4.611	2.6656	18.9278	3.1839	627.173	12.5795	7372632	39789.9	2313482	29362	-166.685	362.408	1700000000	0	799000000	0	1.24e-06
15750	C. obscurus	DUSK	4598.15	394.308	-2711.57	412.497	9820.27	688.96	-18.7093	15.5191	11.1932	9.86125	-3.74401	4.42086	-3.69001	4.01614	8.34625	4.67662	3.96549	2.80416	17.3251	3.34759	744.603	13.3165	7235620	41897.4	2386323	30963.9	245.922	384.026	1710000000	0	776000000	0	1.15e-06
15800	C. obscurus	DUSK	4921.21	358.142	-4763.04	373.208	20597	633.777	-19.9764	14.101	5.00249	8.96575	-3.40004	4.01961	-3.11046	3.64756	15.6519	4.24542	1.85997	2.54064	16.8351	3.03118	877.392	12.1473	7188500	37999	2503204	28129.2	-45.9656	350.688	1690000000	0	761000000	0	2.18e-06
15850	C. obscurus	DUSK	5372.31	349.959	-5262.5	363.118	22833	627.748	-43.4247	13.7845	0.0983304	8.77046	-9.63585	3.93229	-4.99998	3.56399	8.65494	4.14598	0.774981	2.4758	16.7489	2.95186	795.068	11.9253	7056711	37071.1	2389582	27492.1	164.894	344.678	1700000000	0	778000000	0	1.23e-06
15900	C. obscurus	DUSK	4886.65	341.579	-5911.45	352.738	28037.5	621.661	-28.1394	13.4606	3.84762	8.57072	-6.63929	3.84298	-3.10432	3.4784	6.3681	4.0441	1.59316	2.40921	20.4069	2.87034	748.069	11.6991	6985798	36119.4	2324591	26839.9	393.312	338.562	1690000000	0	794000000	0	9.12e-07
15950	C. obscurus	DUSK	4562.74	332.988	-7460.93	342.045	36306.6	615.513	-14.4769	13.1287	2.49305	8.36622	-2.73626	3.75155	-0.933382	3.39065	6.80651	3.93959	4.60368	2.34072	17.8815	2.78645	692.977	11.4685	7009440	35141.9	2256608	26171.5	674.385	332.333	1700000000	0	807000000	0	9.71e-07
16000	C. obscurus	DUSK	4685.27	324.17	-7706.7	331.006	39707.9	609.304	-16.2895	12.7881	0.861402	8.15659	-3.24315	3.65783	-5.78491	3.30057	13.7538	3.83222	2.99865	2.27018	18.2438	2.69995	646.306	11.2331	6960126	34136.4	2203923	25485.5	827.781	325.985	1710000000	0	815000000	0	1.98e-06
16050	C. obscurus	DUSK	4507.39	315.105	-5954.95	319.585	29249.8	603.031	-13.0444	12.4382	12.0321	7.94142	-7.94841	3.56164	-0.499244	3.20797	11.9804	3.72176	1.56569	2.19737	18.9907	2.61058	631.223	10.9927	6920423	33100.4	2194744	24780.5	46.131	319.511	1690000000	0	820000000	0	1.73e-06
16100	C. obscurus	DUSK	4664.53	305.771	-4729.74	307.741	22804.8	596.691	-22.6263	12.0783	9.79764	7.72027	-3.09263	3.46279	-3.65553	3.1126	11.7864	3.60792	2.6744	2.12206	18.5951	2.51804	653.938	10.7469	6779994	32030.9	2187959	24054.9	301.824	312.903	1700000000	0	816000000	0	1.74e-06
16150	C. obscurus	DUSK	3636.37	296.144	-4046.1	295.423	17198.5	590.284	-7.32411	11.7072	7.04169	7.49259	-3.02157	3.36103	0.185883	3.01423	10.6264	3.49037	2.13114	2.04398	17.6393	2.42197	525.436	10.4954	5814642	30924.5	1858712	23306.7	-8.87032	306.153	1700000000	0	849000000	0	1.83e-06
16200	C. obscurus	DUSK	3284.15	286.192	-4605.16	282.568	21082.9	583.806	-11.4867	11.324	11.6398	7.25776	-2.5119	3.25609	0.315043	2.91253	11.7636	3.36871	2.24988	1.9628	10.1968	2.32193	538.07	10.2376	4636549	29776.9	1574042	22533.6	-90.2909	299.25	1690000000	0	863000000	0	2.54e-06
16250	C. obscurus	DUSK	2856.69	275.882	-4377.74	269.1	22010.4	577.256	-14.6099	10.9273	7.69431	7.01509	-3.60997	3.14766	1.56572	2.80715	12.9318	3.2425	0.51848	1.87811	10.6366	2.21738	528.741	9.97324	4062722	28583.3	1417594	21733.1	369.396	292.184	1690000000	0	876000000	0	3.18e-06
16300	C. obscurus	DUSK	2835.55	265.171	-5687.94	254.922	27819.5	570.63	-14.0479	10.5157	6.2171	6.76371	-3.86593	3.03535	-2.05465	2.69766	9.57248	3.11117	-0.449768	1.78942	7.27872	2.10765	477.663	9.70165	3370512	27337.7	1221264	20902	48.9981	284.943	1700000000	0	900000000	0	2.84e-06
16350	C. obscurus	DUSK	2047.48	237.075	-4194.7	223.912	20866.9	526.332	-0.150127	9.41486	13.855	6.06911	-1.34084	2.72414	-0.925966	2.4113	10.0015	2.77578	0.960672	1.58302	5.9425	1.85909	341.588	8.79408	2746944	24297	932511	18700.6	-170.935	259.013	1690000000	0	939000000	0	3.64e-06
16400	C. obscurus	DUSK	2240	242.334	-4478.69	223.886	22235.3	557.143	-17.2919	9.63996	11.115	6.2306	-0.58005	2.79724	-0.951595	2.46413	9.12455	2.83029	1.39615	1.59732	6.00657	1.86896	342.376	9.13427	2674553	24658.3	944994	19131.6	-256.789	269.88	1700000000	0	936000000	0	3.41e-06
16450	C. obscurus	DUSK	1582.36	230.067	-3415.77	206.628	16078.7	550.275	-0.127915	9.17077	11.8819	5.94615	0.0020773	2.67024	-1.03024	2.33863	5.35835	2.67883	0.103832	1.49203	4.33096	1.73737	257.81	8.83694	2289080	23203	772219	18182	-121.943	262.023	1700000000	0	955000000	0	2.34e-06
16500	C. obscurus	DUSK	1370.03	246.632	-2100.01	220.903	10045.3	591.984	0.425618	9.83293	9.72119	6.37735	-0.916257	2.86395	0.32961	2.50693	2.21368	2.87088	0.251426	1.59699	3.05358	1.85871	131.208	9.48953	1815643	24852.7	557969	19492.9	-185.64	281.462	1680000000	0	981000000	0	1.22e-06
16550	C. obscurus	DUSK	753.165	229.015	-750.536	205.124	3428.96	549.699	-0.522218	9.13058	7.33239	5.92183	2.13965	2.65938	0.0992693	2.32786	1.40617	2.66582	-0.420034	1.48292	1.37706	1.72595	27.0481	8.81171	1317790	23077.5	346941	18100.5	-157.61	261.358	1710000000	0	1010000000	0	1.07e-06
0	S. australis	SAU22	7154.5	121.515	-32628.1	240.947	189846	721.781	-47.3673	4.6303	6.03338	3.08028	-11.4986	1.50949	-10.4134	1.24084	77.5586	1.77293	-1.86702	0.788403	11.6562	0.831032	1968.95	5.25543	7450728	10621.2	2866220	8236.95	1579.18	175.323	1710000000	0	1720000000	0
25	S. australis	SAU22	8475.7	115.439	-35457.3	228.9	201883	685.692	-40.197	4.39879	-1.66271	2.92627	-13.5318	1.43401	-11.4998	1.1788	82.3311	1.68429	-1.23006	0.748982	14.7076	0.78948	2331.28	4.99266	7857950	10090.1	3236498	7825.1	1999.35	166.557	1710000000	0	1660000000	0
50	S. australis	SAU22	8005.71	115.439	-28630.7	228.9	161438	685.692	-59.29	4.39879	-10.5589	2.92627	-11.445	1.43401	-10.4824	1.1788	67.1943	1.68429	-3.73402	0.748982	14.2441	0.78948	2268.14	4.99266	8058676	10090.1	3243006	7825.1	1806.03	166.557	1710000000	0	1650000000	0
75	S. australis	SAU22	8097.09	115.439	-27954.2	228.9	156531	685.692	-61.3267	4.39879	-8.26942	2.92627	-11.5412	1.43401	-10.6435	1.1788	78.8967	1.68429	-1.75776	0.748982	16.9625	0.78948	2278.71	4.99266	8376385	10090.1	3299697	7825.1	1698.93	166.557	1720000000	0	1630000000	0
100	S. australis	SAU22	8435.56	142.358	-31093.6	290.265	175076	772.566	-55.6224	5.41832	-4.51592	3.49523	-13.731	1.67168	-11.2886	1.44129	81.787	2.15467	-2.25003	0.906573	20.9549	0.979198	2377.5	6.39154	8677654	12515.5	3445236	9888.4	2552.34	219.977	1700000000	0	1600000000	0
125	S. australis	SAU22	8830.58	173.538	-36177.4	359.822	216770	881.287	-62.6443	6.60033	-1.40898	4.17161	-15.4981	1.96015	-12.7378	1.74743	84.5793	2.68434	-2.08287	1.09187	18.2602	1.19795	2327.89	7.96589	9159801	15312.1	3497745	12233.4	3105.02	278.742	1700000000	0	1610000000	0
150	S. australis	SAU22	8739.95	199.913	-43812.8	417.959	254174	977.997	-35.4067	7.60069	-2.55713	4.75269	-11.4866	2.2113	-14.8277	2.00741	82.7499	3.12549	-0.330453	1.25	17.1446	1.38252	2362.38	9.27679	9062882	17671.4	3481520	14196.1	4259.45	327.116	1680000000	0	1630000000	0
175	S. australis	SAU22	8879.54	212.565	-43107.5	446.613	252626	1015.21	-44.2697	8.07991	-1.82065	5.01912	-13.8381	2.32067	-11.2027	2.13083	77.4437	3.34444	-3.46787	1.32405	18.3458	1.47161	2409.67	9.92773	8853760	18810.4	3380060	15160.7	3270.49	351.624	1690000000	0	1640000000	0
200	S. australis	SAU22	8301.88	244.264	-33607.1	514.904	197235	1147.21	-54.6455	9.28347	-4.94983	5.74103	-13.1569	2.64295	-8.25546	2.44582	68.1707	3.85938	-0.22617	1.5176	16.4151	1.6923	2136.09	11.4571	8780807	21631.5	3244102	17472.3	2481.18	406.964	1680000000	0	1680000000	0
225	S. australis	SAU22	7850.27	263.656	-27378.9	557.086	157670	1223.07	-46.0394	10.0194	1.59258	6.17618	-11.295	2.83423	-8.04656	2.63784	63.2301	4.17826	-0.179058	1.63506	19.9124	1.82761	2122.05	12.4044	8644551	23361.1	3185560	18898.5	2273.64	441.506	1670000000	0	1680000000	0
250	S. australis	SAU22	7653.46	281.717	-21106.2	596.291	120098	1294.49	-47.7653	10.7049	1.40422	6.58262	-9.14383	3.01339	-9.0394	2.8168	62.6718	4.47447	1.99427	1.74463	17.963	1.95356	2102.09	13.2843	8567241	24971.2	3164087	20224.5	1169.09	473.534	1660000000	0	1660000000	0
275	S. australis	SAU22	8896.67	314.427	-17904.8	663.448	96950.4	1430.74	-59.6509	11.9528	-6.63527	7.33213	-13.4071	3.35433	-9.72522	3.13952	57.9426	4.98978	-4.19508	1.94775	20.6343	2.18168	2719.13	14.8506	8967962	27889.5	3617760	22601.3	1064.76	529.053	1680000000	0	1570000000	0
300	S. australis	SAU22	8375.33	314.908	-16814.8	641.379	94211	1398.6	-47.3544	12.0155	-7.05054	7.32945	-15.0487	3.3814	-7.93515	3.12087	58.9325	4.90244	-0.0253871	1.96989	20.0461	2.1905	2519.3	14.8759	9105253	28019.9	3630300	22668.6	738.716	523.154	1680000000	0	1570000000	0
325	S. australis	SAU22	7535.3	330.317	-17613	652.294	97239.9	1436.9	-45.6146	12.6414	-5.60018	7.67615	-12.0125	3.56555	-6.21021	3.25332	53.0539	5.05939	2.31119	2.08256	18.9006	2.30237	1860.13	15.606	8845949	29466	3178720	23805.8	819.447	542.93	1670000000	0	1670000000	0
350	S. australis	SAU22	6731.54	345.039	-23576.4	663.029	137051	1474.22	-40.9953	13.2377	8.46116	8.00785	-6.71464	3.74065	-8.1639	3.38058	56.1445	5.21162	2.04408	2.18945	22.3725	2.40905	1345.72	16.3035	8760247	30844.4	2813100	24891.2	2196.78	562.01	1690000000	0	1780000000	0
375	S. australis	SAU22	6511.34	326.507	-30884.8	612.357	187512	1373.29	-17.5376	12.553	14.2949	7.5694	-3.91289	3.55265	-5.86991	3.18475	65.6706	4.87229	2.17906	2.08305	24.765	2.28291	1464.93	15.4294	8796385	29239.8	2837235	23573.7	2053.87	527.694	1690000000	0	1780000000	0
400	S. australis	SAU22	8569.01	372.742	-40570	683.994	243325	1546.15	-46.2904	14.3562	-5.7342	8.6331	-13.1031	4.06831	-9.89127	3.62172	62.2969	5.50345	-2.8582	2.38892	19.7803	2.60935	2309.35	17.6157	9093070	33431.1	3341023	26930.9	3230.77	598.348	1710000000	0	1670000000	0
425	S. australis	SAU22	9428.34	385.849	-39313.1	694.239	237807	1580.89	-46.8983	14.884	-8.06505	8.92932	-15.3964	4.22261	-11.1972	3.73645	60.8922	5.64372	0.198582	2.48265	19.1807	2.70395	2935.99	18.2365	9266563	34652.2	3715977	27894.9	3269.34	615.713	1690000000	0	1570000000	0
450	S. australis	SAU22	9772.83	398.524	-31826.6	704.334	184125	1614.88	-72.2284	15.3937	-9.37117	9.21603	-17.9147	4.37147	-11.7183	3.84777	51.1625	5.78058	-4.8817	2.57297	15.6766	2.79535	3136.72	18.8368	9104571	35831.6	3853016	28826.7	1938.15	632.602	1690000000	0	1540000000	0
475	S. australis	SAU22	9145.95	431.232	-18722.9	761.656	102810	1744.74	-76.1949	16.6452	-19.9167	9.99144	-8.10501	4.74547	-11.961	4.16906	39.3261	6.20419	-2.37524	2.78489	13.0147	3.02298	2824.29	20.3958	8559362	38859.4	3567429	31282.9	311.188	687.162	1690000000	0	1580000000	0
500	S. australis	SAU22	7970.61	419.506	-13619.7	750.481	72966.2	1707.32	-43.0177	16.155	-13.7293	9.75795	-13.4167	4.63448	-10.7514	4.07445	30.7491	5.98701	-0.353737	2.70336	18.555	2.93561	2642.03	19.8628	8565264	37919.7	3501454	30575.4	473.362	675.707	1700000000	0	1580000000	0
525	S. australis	SAU22	8082.79	429.117	-25635.5	776.456	151789	1755.73	-36.9243	16.4901	-1.54398	10.017	-13.0333	4.75741	-8.58922	4.1852	23.8428	6.07861	0.621955	2.75987	20.4158	2.99803	1924.51	20.3378	9174431	38897.1	3201426	31408.8	1774.61	697.86	1720000000	0	1670000000	0
550	S. australis	SAU22	7483.31	417.635	-39979.3	763.419	240910	1716.99	-34.436	16.0176	4.02556	9.78043	-13.3198	4.645	-5.8361	4.08866	34.2445	5.8751	1.49667	2.68118	20.2958	2.91349	1807.6	19.8115	8729490	37952.9	2926070	30686.2	2255.72	685.076	1730000000	0	1750000000	0
575	S. australis	SAU22	8899.88	447.719	-41355.2	825.959	246054	1848.75	-69.1091	17.1406	-9.27894	10.5159	-11.3015	4.99421	-10.2607	4.39834	36.3889	6.25779	-2.92402	2.86954	16.3477	3.11911	2510.38	21.2562	8399284	40781.7	3239412	33012.4	2482.09	740.178	1710000000	0	1670000000	0
600	S. australis	SAU22	9469.47	456.736	-32374	849.63	195404	1893.54	-60.7254	17.4567	-24.8944	10.7567	-12.6912	5.10849	-11.5771	4.50113	40.4045	6.34549	-3.47002	2.92284	17.9966	3.17793	3068.09	21.7008	8791084	41692	3707906	33785.7	1920.32	760.454	1690000000	0	1570000000	0
625	S. australis	SAU22	8975.93	465.579	-16442.4	872.659	90540.4	1937.3	-62.6791	17.7672	-16.4753	10.9922	-12.4986	5.22027	-14.1724	4.60161	28.6923	6.43199	-2.86325	2.97518	16.1161	3.23567	3080.44	22.1364	8675339	42582.9	3724524	34541.7	702.002	780.204	1690000000	0	1530000000	0
650	S. australis	SAU22	6875.07	499.217	-7783.01	942.206	38446.1	2084.31	-54.3432	19.0236	-3.64678	11.8134	-6.61195	5.61022	-6.33159	4.94732	14.3194	6.86036	-1.44466	3.18591	14.5246	3.46569	2066.64	23.7513	7739403	45742.7	3006494	37138.4	-311.808	841.543	1680000000	0	1650000000	0
675	S. australis	SAU22	4094.91	484.981	-7524.29	906.52	40882	2014.5	-3.92557	18.4317	9.58282	11.4505	-1.39911	5.41619	-0.523431	4.792	9.94334	6.61431	3.01314	3.0983	12.9951	3.36705	773.557	23.0324	6519764	44368.9	1981614	36052.5	-185.112	816.298	1670000000	0	1870000000	0
700	S. australis	SAU22	4988.54	495.63	-22704.4	917.042	135787	2047.79	-12.9764	18.7883	11.4249	11.6739	-7.41388	5.49982	-0.876599	4.88199	16.8188	6.7108	0.976776	3.16987	14.3902	3.44142	776.592	23.4952	6803460	45267.9	2000786	36810.8	1113.48	832.647	1670000000	0	1890000000	0
725	S. australis	SAU22	7458.75	506.056	-41809.1	927.445	256028	2080.55	-44.3519	19.1382	8.36668	11.8931	-11.8958	5.58219	-3.80926	4.97036	28.1491	6.80592	-1.57009	3.23986	13.4495	3.51422	1750.74	23.9491	7821026	46149.4	2770692	37553.7	3162.54	848.682	1670000000	0	1750000000	0
750	S. australis	SAU22	9870.6	469.337	-44162.5	852.484	268821	1920.73	-62.2624	17.7108	-15.6655	11.0076	-19.2606	5.14851	-14.3549	4.59743	43.3346	6.27248	-6.95026	3.00761	10.7563	3.25958	2938.38	22.1769	8669610	42740.4	3698781	34802.1	3681.67	785.835	1680000000	0	1580000000	0
775	S. australis	SAU22	10031.4	526.288	-37835.3	947.908	227976	2144.57	-76.4467	19.8196	-19.8667	12.3198	-14.595	5.74339	-13.1395	5.14253	45.5025	6.99228	-3.74357	3.37549	14.6311	3.65547	3255.1	24.8321	9120606	47863.8	3962651	38997.2	3319.83	879.875	1700000000	0	1520000000	0
800	S. australis	SAU22	8625.36	536.117	-19700.2	957.975	115683	2175.87	-51.4064	20.1517	-15.2726	12.5277	-9.35281	5.82232	-10.8149	5.2265	28.0325	7.08362	-1.66615	3.4413	17.6592	3.72409	2644.89	25.262	9026423	48698.4	3658324	39699.3	1736.8	895.063	1700000000	0	1580000000	0
825	S. australis	SAU22	6547.31	545.77	-5203.58	967.938	19408.2	2206.72	-31.1484	20.4783	-3.88714	12.7323	-5.91305	5.90019	-4.52891	5.30913	14.8463	7.17379	1.2373	3.50588	17.1251	3.79146	1873.43	25.6847	8453652	49518.9	3056132	40389.1	-301.157	909.999	1710000000	0	1670000000	0
850	S. australis	SAU22	5576.23	583.163	-5133.71	1032.15	26561.3	2351.83	-8.15841	21.8912	11.7466	13.5977	-6.64334	6.29988	-3.96464	5.66933	6.04724	7.6304	1.99302	3.74839	18.6476	4.05126	1146.38	27.4302	8829654	52917.5	2696259	43180.3	348.924	972.356	1720000000	0	1770000000	0
875	S. australis	SAU22	6594.01	559.731	-30345.8	998.195	182743	2255.82	-28.3574	21.1039	6.31557	13.0708	-5.6255	6.08329	-4.60888	5.45267	12.9443	7.29638	0.16594	3.59935	18.2955	3.88796	968.622	26.3471	9034966	50909.5	2671405	41555.8	2575.72	935.454	1710000000	0	1810000000	0
900	S. australis	SAU22	10875	565.398	-50465.4	1015.54	302877	2277.21	-83.5544	21.4067	-21.4309	13.2221	-17.597	6.18013	-12.799	5.51866	21.0217	7.34357	-3.99662	3.63732	16.1922	3.92683	3069.4	26.6325	9495338	51539.6	4281834	42083.5	4780.89	947.025	1690000000	0	1470000000	0
925	S. australis	SAU22	11715.2	543.819	-36440.5	983.428	220476	2188.95	-96.927	20.6718	-30.6613	12.7348	-17.5466	5.97665	-15.0947	5.31798	14.5747	7.03854	-5.67031	3.4999	16.0038	3.77649	3412.04	25.6332	9847958	49678.1	4673871	40575.8	3490.91	912.816	1680000000	0	1360000000	0
950	S. australis	SAU22	8194.46	576.567	-21771.3	1049.38	124412	2319.39	-48.8181	21.9999	-7.35621	13.5194	-10.5809	6.3694	-3.45734	5.64834	8.82924	7.43706	-0.49683	3.71209	14.6944	4.00343	2121.23	27.1942	9287666	52777	3634990	43119.5	1583.55	969.753	1690000000	0	1580000000	0
975	S. australis	SAU22	5501.88	582.071	-10278.7	1065.89	58644.9	2340.19	-18.1989	22.2906	3.72503	13.6657	-6.46372	6.46196	-0.866669	5.71207	4.44755	7.48337	4.54249	3.74892	17.4906	4.04119	904.867	27.4708	8396052	53385	2524608	43628.3	487.654	980.919	1700000000	0	1820000000	0
1000	S. australis	SAU22	5135.98	587.523	-6752.77	1082.16	35460.6	2360.81	-14.372	22.5775	11.324	13.8104	-5.46301	6.55321	-2.60629	5.7751	5.07554	7.52939	4.33559	3.78539	16.228	4.0786	646.494	27.7446	8231348	53986.2	2317615	44131.2	-115.275	991.96	1700000000	0	1870000000	0
1025	S. australis	SAU22	6195.04	624.131	-12925.2	1155.98	75735.5	2506.58	-29.712	24.0641	3.14781	14.688	-8.61704	6.99284	-2.30702	6.14469	2.27402	7.97382	1.99003	4.02265	16.4563	4.33228	1007.8	29.4902	8591822	57453.4	2689152	46977.4	640.69	1055.66	1700000000	0	1800000000	0
1050	S. australis	SAU22	9243.36	599.766	-36810.4	1111.84	229716	2416.83	-55.2817	23.1522	-13.1214	14.1031	-14.0817	6.71381	-10.5139	5.89706	11.0318	7.62249	0.00762632	3.87353	15.5038	4.16278	2301.82	28.3293	9472436	55267.3	3839720	45167.5	3569.54	1012.66	1690000000	0	1560000000	0
1075	S. australis	SAU22	12311.8	607.02	-43037.1	1124.64	261935	2456.91	-102.939	23.4438	-18.3742	14.2535	-19.7848	6.77766	-15.0854	5.95538	18.4558	7.67018	-5.67694	3.93018	13.5647	4.21277	3707.09	28.6544	10300000	55977.9	5086036	45715.7	5426.04	1022.01	1700000000	0	1300000000	0
1100	S. australis	SAU22	7961.66	614.188	-29024	1137.29	171305	2496.34	-54.0249	23.7317	0.603161	14.4024	-11.672	6.84092	-7.2632	6.01314	16.432	7.71758	-1.49916	3.98602	14.7156	4.26219	1817.32	28.9758	9239028	56679.6	3440936	46257.4	2495.86	1031.28	1720000000	0	1650000000	0
1125	S. australis	SAU22	5006.18	564.793	-14212.9	1045.28	86743.6	2304.69	-10.2217	21.8329	15.0971	13.227	-5.17893	6.276	-1.57331	5.5185	4.85006	7.05881	4.9672	3.67372	17.7498	3.91912	556.369	26.6305	8699546	52157	2338434	42539	1133.38	945.874	1710000000	0	1880000000	0
1150	S. australis	SAU22	6458.56	628.278	-32886.5	1162.18	199236	2573.39	-23.6455	24.2974	14.3597	14.6956	-7.23879	6.96572	-7.11605	6.12703	8.9801	7.81151	2.10173	4.09542	16.9079	4.35933	989.139	29.6081	8788654	58057.5	2673147	47322.3	2147.5	1049.57	1690000000	0	1820000000	0
1175	S. australis	SAU22	9171.33	635.206	-46918	1174.43	286810	2611.07	-56.5965	24.5754	-7.66361	14.84	-14.1267	7.02729	-11.0422	6.18318	18.0976	7.85805	-4.09391	4.14904	13.732	4.40709	2317.7	29.9192	9054693	58734.3	3638064	47845.8	4402.84	1058.59	1680000000	0	1610000000	0
1200	S. australis	SAU22	10523.2	642.06	-36426.5	1186.55	212707	2648.2	-81.6428	24.8502	-10.0591	14.983	-14.9159	7.08832	-12.4383	6.23883	10.4455	7.90433	-4.68514	4.20198	11.2618	4.45435	2994.43	30.2271	9548713	59403.5	4315071	48363.7	3318.58	1067.54	1690000000	0	1460000000	0
1225	S. australis	SAU22	9138.93	682.74	-20838.3	1261.66	120502	2823.37	-75.6749	26.4286	-9.73421	15.923	-13.5917	7.53027	-7.53638	6.62461	18.1544	8.36683	-4.29397	4.47316	16.1968	4.73715	2481.68	32.1246	9585827	63210.7	4003080	51437.1	1404.72	1133.28	1690000000	0	1510000000	0
1250	S. australis	SAU22	6340.34	653.836	-13241.3	1210.61	76070.9	2702.01	-34.0608	25.2838	-6.19522	15.2807	-9.24356	7.24435	-2.37737	6.34424	9.67143	7.98272	2.26452	4.27154	16.9829	4.54149	1118.86	30.7358	8737063	60611.9	2811765	49305	449.266	1086.66	1690000000	0	1750000000	0
1275	S. australis	SAU22	4744.17	659.028	-14059.7	1222.53	83849.4	2721.67	-24.7532	25.4591	11.868	15.433	-4.21305	7.33382	-1.05381	6.3947	0.49187	8.0168	3.57669	4.29347	17.3055	4.58232	370.58	30.9516	7735392	61168.5	1989848	49740.9	878.083	1096.61	1680000000	0	1920000000	0
1300	S. australis	SAU22	5341.51	632.551	-27629.7	1175.56	166172	2610.66	-24.7076	24.4126	14.759	14.8417	-6.00473	7.06877	-3.52317	6.13788	10.1244	7.66738	5.05722	4.1098	19.0003	4.40266	733.343	29.6818	8078628	58781.1	2290502	47783.8	2198.59	1053.79	1680000000	0	1870000000	0
1325	S. australis	SAU22	7394.06	669.29	-41119.1	1246.03	252410	2760.57	-46.0919	25.8062	3.34997	15.7332	-8.72574	7.50956	-4.68487	6.49445	16.8934	8.08454	-1.0032	4.337	14.4182	4.66291	1553.63	31.3788	8259179	62266.8	2847835	50601.5	2886.14	1116.25	1710000000	0	1750000000	0
1350	S. australis	SAU22	8557.42	674.362	-35987.6	1257.61	216659	2779.82	-62.8209	25.978	-9.65481	15.8811	-8.01039	7.59591	-14.4387	6.54375	25.506	8.1182	-3.41249	4.3586	15.1389	4.70268	2168.01	31.5902	8684231	62808.7	3479322	51026.3	3009.95	1125.94	1720000000	0	1640000000	0
1375	S. australis	SAU22	7747.3	679.397	-14848.8	1269.09	83453.9	2798.93	-47.2906	26.1487	-10.6001	16.0277	-9.56177	7.68128	-8.73902	6.59269	19.1238	8.15172	-0.964566	4.38009	17.0961	4.74212	1953.99	31.8002	8937569	63346	3416150	51447.6	605.235	1135.55	1710000000	0	1640000000	0
1400	S. australis	SAU22	6797.31	720.416	-9933.7	1347.86	53389.2	2966.23	-39.2696	27.7035	-6.9898	17.0242	-10.0462	8.17444	-5.06055	6.9908	6.33399	8.6159	3.61816	4.63313	18.8953	5.03288	1420.51	33.6936	8598099	67240.8	3033945	54595.3	117.556	1205.35	1700000000	0	1710000000	0
1425	S. australis	SAU22	4315.81	690.198	-4441.93	1288.95	23309.2	2837.43	-8.7534	26.5363	12.6358	16.313	-3.58504	7.84061	0.237958	6.70229	3.29141	8.23353	6.19859	4.43775	18.9033	4.82547	318.573	32.2532	7913726	64465.6	1995562	52324.6	-236.899	1154.65	1700000000	0	1930000000	0
1450	S. australis	SAU22	5477.69	696.585	-23504	1295.28	141833	2857.3	-11.7021	26.7897	13.4141	16.4488	-4.74568	7.90829	-0.53188	6.77239	6.5817	8.29313	4.12309	4.48499	17.9577	4.87338	580.323	32.5236	8620457	65091.1	2329676	52813.2	1352.15	1164.21	1700000000	0	1900000000	0
1475	S. australis	SAU22	8257.25	702.915	-45876.4	1301.57	276304	2877.03	-38.0977	27.0407	-3.28582	16.5835	-15.2673	7.97539	-7.27534	6.84177	7.99972	8.3523	-2.0353	4.53174	13.4429	4.92082	1640.15	32.7918	8707190	65710.6	3066647	53297.3	3340.6	1173.71	1700000000	0	1740000000	0
1500	S. australis	SAU22	10147.7	644.716	-41996.1	1188.94	256465	2633.3	-79.8975	24.8086	-14.676	15.1974	-13.2396	7.31085	-13.5534	6.28223	21.1994	7.64641	-7.55742	4.16183	17.3425	4.5162	2756.73	30.0526	9350238	60294.9	4042267	48888.2	3477.12	1075.57	1710000000	0	1550000000	0
1525	S. australis	SAU22	10068.8	715.405	-28860.2	1314.07	173961	2916.09	-84.987	27.5359	-16.8714	16.8498	-16.9835	8.10793	-13.7972	6.97847	32.4802	8.4694	-4.59188	4.62382	16.2764	5.01437	2707.8	33.3217	9880532	66932.5	4230483	54252.5	3298.07	1192.46	1710000000	0	1510000000	0
1550	S. australis	SAU22	7210.21	721.57	-6595.81	1320.27	34173.4	2935.43	-50.6456	27.7802	-10.8034	16.9813	-13.18	8.1734	-5.5527	7.04582	9.89527	8.52734	2.28556	4.66918	15.4763	5.0605	1568.58	33.5835	9053209	67535.1	3220358	54723.8	-348.575	1201.73	1700000000	0	1670000000	0
1575	S. australis	SAU22	4504.02	727.682	-3309.36	1326.44	14663.4	2954.64	-10.2271	28.0223	11.0657	17.1118	-1.52493	8.23834	-3.69306	7.11254	7.35584	8.5849	5.0268	4.7141	16.9002	5.1062	519.932	33.8433	7935716	68132.5	2142812	55191.2	-291.233	1210.93	1710000000	0	1890000000	0
1600	S. australis	SAU22	4521.68	772.362	-15022.9	1402.72	91755.9	3130.24	-3.00593	29.7499	10.0878	18.1488	-0.224848	8.73977	-2.36852	7.55645	19.5581	9.09692	4.26408	5.00906	16.2124	5.42264	467.551	35.8959	8209979	72341.7	2136442	58583.8	811.974	1284.27	1720000000	0	1920000000	0
1625	S. australis	SAU22	6939.29	735.957	-37801.7	1341.93	230487	2984.29	-17.3875	28.3693	5.54517	17.2882	-9.27901	8.31204	-5.08944	7.21396	20.1515	8.64855	0.959934	4.78185	14.5054	5.18969	1366.41	34.1136	8469317	69043.6	2830345	55795.8	2622.94	1226.62	1710000000	0	1790000000	0
1650	S. australis	SAU22	8857.73	738.075	-42915	1351.29	258424	2994.61	-58.6475	28.4728	-10.863	17.3329	-8.97471	8.32002	-8.72473	7.24843	13.3227	8.65386	-4.64751	4.8045	13.9289	5.22744	2356.89	34.1204	8816224	69354.8	3573054	55929.3	3765.01	1233.08	1690000000	0	1620000000	0
1675	S. australis	SAU22	11111.6	704.94	-45098.2	1295.79	275306	2861.81	-77.3379	27.2151	-25.3551	16.5501	-15.6697	7.93142	-14.8554	6.93593	10.4522	8.24682	-6.8005	4.59719	13.3387	5.01421	3221.09	32.5022	9569182	66347.3	4383866	53392.8	4641.4	1180.49	1670000000	0	1450000000	0
1700	S. australis	SAU22	10905.6	742.293	-37893.6	1369.81	229624	3015.16	-80.3564	28.6786	-17.715	17.4221	-20.7502	8.33595	-12.5118	7.31686	10.3474	8.66446	-7.03782	4.84949	13.2035	5.30214	3003.83	34.1341	9979868	69973.1	4407944	56195.2	3522.77	1245.92	1670000000	0	1430000000	0
1725	S. australis	SAU22	7009.22	744.393	-18043.3	1378.97	104705	3025.38	-32.0507	28.7809	6.87996	17.4665	-12.788	8.34391	-3.37205	7.35084	5.28044	8.66975	3.61815	4.87183	16.8151	5.3391	1507.62	34.1409	9371551	70280.3	3242674	56327.8	1374.42	1252.29	1690000000	0	1680000000	0
1750	S. australis	SAU22	4968.19	746.487	-9060.03	1388.08	51049.3	3035.56	-18.732	28.8829	10.2581	17.5108	-3.54475	8.35186	-0.433788	7.38467	1.83495	8.67505	3.92359	4.89407	15.6334	5.3758	393.797	34.1477	8194544	70586.1	2140565	56460	349.08	1258.62	1680000000	0	1910000000	0
1775	S. australis	SAU22	5777.03	787.974	-14946.5	1470.66	88040.9	3206.01	-21.1669	30.51	5.41513	18.479	-3.17167	8.79978	-3.4286	7.80877	3.64249	9.13719	4.16009	5.17495	17.3017	5.69711	863.614	35.9522	8436790	74621.6	2505509	59570.4	903.186	1331.5	1680000000	0	1830000000	0
1800	S. australis	SAU22	9277.48	750.422	-28860	1404.66	174408	3050.55	-66.9521	29.0628	-0.575297	17.6464	-12.8536	8.37713	-11.2777	7.44593	7.86012	8.68048	-1.3873	4.92973	16.0784	5.44289	2558.34	34.1478	9667550	71151.8	4047902	56707.5	2958.78	1266.8	1680000000	0	1520000000	0
1825	S. australis	SAU22	12374.1	751.889	-39310	1409.85	242352	3046.98	-101.167	29.1045	-22.2654	17.8118	-22.4101	8.40931	-17.7729	7.46403	21.6056	8.67245	-4.84883	4.9297	12.8532	5.46454	3683.21	34.1196	10500000	71345.8	5077874	56797.6	4409.29	1261.65	1700000000	0	1310000000	0
1850	S. australis	SAU22	9846.89	753.354	-34183.1	1415.02	209906	3043.41	-57.3619	29.1462	-9.95507	17.9757	-15.3066	8.44136	-14.1805	7.48209	29.3939	8.66442	-2.35194	4.92967	13.8176	5.48611	2663.26	34.0913	9603571	71539.2	4057786	56887.6	3571.51	1256.48	1700000000	0	1510000000	0
1875	S. australis	SAU22	5478.51	686.196	-20073.9	1291.06	120222	2763.48	-16.157	26.5343	0.0786556	16.4892	-1.87218	7.703	-2.83612	6.81828	20.4595	7.86944	1.5519	4.4815	15.1341	5.0069	851.346	30.9664	7938388	65211	2368597	51797.7	1871.89	1137.54	1690000000	0	1850000000	0
1900	S. australis	SAU22	4011.73	756.275	-10625.2	1425.3	60044.8	3036.24	-11.4935	29.2293	18.7215	18.2991	-0.905217	8.50511	0.400183	7.51808	11.9342	8.64833	4.29152	4.92962	16.7474	5.52898	353.687	34.0347	7340882	71924.4	1889346	57067.2	129.768	1246.08	1700000000	0	1930000000	0
1925	S. australis	SAU22	3189.05	757.731	-4215.16	1430.42	23125.9	3032.66	0.489231	29.2708	15.2466	18.4586	-3.29786	8.53681	0.251717	7.53601	2.36462	8.64028	4.92706	4.9296	14.2202	5.5503	215.167	34.0063	6279382	72116.3	1569165	57156.8	-340.594	1240.85	1710000000	0	1960000000	0
1950	S. australis	SAU22	2991.05	759.185	-2136.2	1435.51	10872	3029.07	0.687834	29.3122	20.4897	18.6168	-2.30669	8.56839	4.32647	7.5539	0.340401	8.63222	7.17899	4.92957	13.4277	5.57153	38.9268	33.978	6353686	72307.6	1473095	57246.2	-311.554	1235.6	1710000000	0	1980000000	0
1975	S. australis	SAU22	4219.53	800.669	-9413.97	1516.41	55639.4	3184.71	-0.14899	30.8985	13.8681	19.7617	-5.38512	9.05248	0.389011	7.97026	2.61021	9.07805	4.59293	5.189	16.4523	5.88704	169.826	35.7364	7792268	76314.2	1888660	60353.1	381.762	1295.07	1700000000	0	1940000000	0
2000	S. australis	SAU22	5755.25	758.87	-20464.7	1427.24	119632	3009.49	-22.5607	29.327	18.9994	18.6908	-5.13944	8.59063	-1.96423	7.55822	6.43154	8.5803	5.0541	4.92113	18.8503	5.57832	627.083	33.821	9161856	72401	2484126	57237.1	1579.06	1228.12	1680000000	0	1870000000	0
2025	S. australis	SAU22	8365.19	756.269	-36659	1408.95	228404	2990.21	-42.8742	29.2829	-0.581434	18.5454	-12.1743	8.57092	-8.72928	7.53659	22.4341	8.52697	2.77523	4.91054	17.9347	5.55475	1837.84	33.666	9890350	72229.1	3486775	57090.2	2812.73	1226.72	1670000000	0	1660000000	0
2050	S. australis	SAU22	10207.3	717.771	-39899.7	1324.21	251802	2829.34	-69.2274	27.8465	-6.12814	17.5227	-15.9835	8.14396	-9.766	7.15704	17.0535	8.06981	-2.98041	4.6666	16.9138	5.2677	2831.19	31.9146	9906150	68625.6	4204716	54231.3	3922.53	1166.97	1680000000	0	1500000000	0
2075	S. australis	SAU22	11051.6	751.042	-37427.5	1371.64	223514	2951.27	-73.7319	29.1946	-24.8299	18.2512	-18.7992	8.53136	-9.33456	7.49313	18.938	8.41929	-4.28116	4.8893	15.9491	5.50731	3284.4	33.3539	9990852	71884.1	4540308	56795.2	4398.99	1223.91	1680000000	0	1410000000	0
2100	S. australis	SAU22	10177	748.414	-24672.1	1352.6	148418	2931.61	-72.5496	29.1503	-23.045	18.1023	-21.2122	8.51151	-15.8512	7.47131	21.5342	8.36493	-5.23777	4.87864	13.7942	5.48343	2757.8	33.1968	9616997	71711	4155863	56647.2	2285.36	1222.5	1680000000	0	1470000000	0
2125	S. australis	SAU22	6145.31	745.777	-13148.4	1333.28	76225.1	2911.81	-35.6815	29.1059	2.84039	17.9522	-8.60766	8.49162	-5.27076	7.44942	15.4694	8.31022	-0.218157	4.86796	15.0304	5.45945	1069.26	33.0388	8162148	71537.4	2608168	56498.7	525.041	1221.09	1670000000	0	1780000000	0
2150	S. australis	SAU22	3919.11	743.131	-7485.3	1313.68	43456.4	2891.88	-6.65672	29.0615	12.8934	17.8008	-0.260265	8.47168	-1.15485	7.42747	5.94358	8.25514	5.21165	4.85726	16.1403	5.43537	342.298	32.8802	7299234	71363.5	1888765	56349.9	219.684	1219.68	1700000000	0	1930000000	0
2175	S. australis	SAU22	4207.85	739.743	-8011.51	1297.54	43508.4	2871.6	3.20548	28.978	5.45662	17.6538	-3.30223	8.44149	-1.28628	7.39554	2.84314	8.19346	6.19496	4.84145	15.3348	5.40733	336.343	32.6858	7432061	71119.6	1911900	56139.8	320.039	1216.65	1710000000	0	1930000000	0
2200	S. australis	SAU22	5505.54	733.467	-23222.5	1295.83	138616	2850.35	-29.9202	28.7416	0.399445	17.5279	-6.67783	8.37127	-0.799139	7.32463	6.43569	8.10684	2.33359	4.80572	15.7516	5.36413	751.596	32.3532	7836329	70603	2315872	55690.8	1089.17	1207.28	1710000000	0	1860000000	0
2225	S. australis	SAU22	7577.73	727.137	-42566.6	1294.13	260094	2828.94	-39.5869	28.5032	-1.63907	17.4011	-9.07469	8.30045	-8.87629	7.25303	5.74482	8.01928	-1.89647	4.76972	14.545	5.32058	1608.29	32.0171	8351792	70082.6	2986401	55238.1	2646.41	1197.84	1680000000	0	1720000000	0
2250	S. australis	SAU22	9327.71	686.43	-45866.4	1230.88	277222	2673.69	-60.6829	26.917	-10.1025	16.4507	-13.9255	7.83717	-10.4911	6.83877	10.1399	7.55311	-3.81696	4.50805	11.8874	5.0254	2556.81	30.169	8999549	66246.1	3805552	52173	4634.08	1131.73	1670000000	0	1560000000	0
2275	S. australis	SAU22	10833.3	714.309	-39029.2	1290.71	240630	2785.63	-67.6064	28.0204	-19.9778	17.1446	-10.8986	8.15697	-11.7037	7.10765	5.06537	7.84124	-6.12308	4.69689	15.0666	5.23239	3281.06	31.3341	9524723	69030.1	4444346	54321.4	3766.97	1178.72	1670000000	0	1410000000	0
2300	S. australis	SAU22	10752.6	707.808	-28741.8	1289	174345	2763.72	-101.467	27.7758	-20.0028	17.0149	-17.6209	8.08428	-13.1252	7.03384	0.374411	7.75068	-6.64571	4.66005	15.2821	5.18773	3060.98	30.987	9792381	68497.8	4463938	53857.2	2605.28	1169.05	1690000000	0	1400000000	0
2325	S. australis	SAU22	9118.13	701.246	-19442.2	1287.29	112930	2741.64	-71.6545	27.5291	-24.0142	16.8842	-14.2394	8.01093	-10.6813	6.95924	1.13718	7.65906	-4.81053	4.62292	14.071	5.14269	2291.58	30.6359	9507005	67961.3	3839852	53388.9	1359.68	1159.29	1700000000	0	1520000000	0
2350	S. australis	SAU22	6580.69	694.623	-15290.4	1285.57	86326.3	2719.38	-29.3726	27.2801	4.66465	16.7525	-4.76597	7.9369	-4.42989	6.88384	0.0223878	7.56632	1.74662	4.58549	16.8658	5.09725	1385.49	30.2808	8872760	67420.5	3040503	52916.6	1026.15	1149.45	1660000000	0	1660000000	0
2375	S. australis	SAU22	6785.27	687.965	-24706.9	1278.76	146716	2695.54	-41.856	27.0296	-10.2113	16.6046	-7.9326	7.85535	-4.41495	6.82195	5.80509	7.47697	-1.58383	4.53913	17.3821	5.05252	1258.32	29.9343	8517633	66860	2769417	52435.7	1598.73	1136.47	1620000000	0	1700000000	0
2400	S. australis	SAU22	7998.87	681.261	-38915.1	1268.67	234032	2670.6	-37.6448	26.7772	-7.78324	16.4457	-6.52126	7.7686	-7.92841	6.76859	9.73493	7.38944	-3.68269	4.4868	13.7141	5.00812	1650.52	29.5919	8481022	66285	3002158	51947.5	3003.45	1121.38	1600000000	0	1650000000	0
2425	S. australis	SAU22	9313.19	642.372	-37588.7	1198.57	224397	2519.46	-54.6216	25.2594	-21.8802	15.5098	-13.0366	7.31512	-10.1244	6.39506	12.4016	6.95319	-6.56059	4.22272	14.365	4.72697	2337.18	27.8529	8513399	62576.2	3493314	49004.6	3555.43	1053.41	1590000000	0	1530000000	0
2450	S. australis	SAU22	9843.36	667.651	-31510.6	1248.25	186006	2620.02	-79.2097	26.2651	-16.1391	16.1232	-14.6157	7.59213	-9.69542	6.6606	9.62575	7.21117	-4.50623	4.38027	15.3351	4.91811	2598.47	28.895	8795888	65119.8	3765798	50957.3	2297.98	1090.58	1600000000	0	1430000000	0
2475	S. australis	SAU22	8149.83	660.741	-17968.8	1237.92	105483	2594.36	-57.7267	26.0053	-4.37482	15.9596	-10.9984	7.50234	-8.43166	6.60594	5.77467	7.12037	-2.86811	4.32601	15.7768	4.87248	2213.52	28.5402	8722001	64529.3	3564997	50454.9	1086.27	1074.84	1620000000	0	1460000000	0
2500	S. australis	SAU22	6726.44	653.758	-12079.6	1227.5	65784.6	2568.44	-36.1882	25.7428	2.72703	15.7942	-8.54749	7.41147	-5.34405	6.55083	5.98066	7.02839	2.85546	4.27108	21.7662	4.82642	1452.24	28.1809	8835598	63933.3	3083870	49947.4	527.393	1058.88	1630000000	0	1580000000	0
2525	S. australis	SAU22	6379.46	646.7	-19196.9	1216.99	114898	2542.26	-26.7133	25.4777	-0.448894	15.6271	-7.97839	7.31946	-4.04586	6.49524	5.88745	6.93519	-0.576405	4.21542	19.4489	4.77991	1091.96	27.817	8585761	63331.8	2716204	49434.8	1926.47	1042.67	1610000000	0	1680000000	0
2550	S. australis	SAU22	7084.98	639.595	-26169	1206.37	154090	2515.93	-41.3833	25.2111	-2.34936	15.4591	-7.78666	7.22744	-6.30904	6.43891	4.99819	6.84183	0.235114	4.15969	20.2265	4.733	1184.9	27.4506	8734405	62726	2782776	48918.7	2041.31	1026.42	1610000000	0	1690000000	0
2575	S. australis	SAU22	9033.24	633.769	-37240.2	1195.12	225270	2495.11	-36.8906	25.0042	-9.64767	15.3277	-9.80061	7.18468	-7.68689	6.37046	6.22197	6.79521	-2.16133	4.13238	20.2028	4.68767	2007.12	27.1855	9026595	62182.8	3422293	48484.2	2401.15	1019.35	1600000000	0	1550000000	0
2600	S. australis	SAU22	10785.5	627.889	-39286.1	1183.76	243868	2474.12	-57.8223	24.7954	-21.2234	15.1952	-18.1345	7.14166	-12.4614	6.30126	11.7779	6.74828	-2.71946	4.10488	14.5795	4.64191	3058.98	26.9178	9561384	61634.9	4336880	48045.8	4296	1012.24	1610000000	0	1350000000	0
2625	S. australis	SAU22	11002.3	592.337	-34224.5	1116.47	210909	2336.14	-90.3229	23.4142	-20.778	14.3444	-15.9861	6.76037	-13.7725	5.93456	8.85094	6.38192	-6.79838	3.88305	14.7997	4.37685	2990.04	25.3785	9749154	58173.4	4387271	45336.4	2668.35	957.219	1610000000	0	1320000000	0
2650	S. australis	SAU22	9217.98	615.962	-20263.6	1160.71	120263	2431.58	-60.1091	24.3727	-24.0546	14.9268	-14.506	7.05484	-8.88071	6.16053	1.89564	6.65342	-2.7127	4.04933	13.728	4.549	2357.62	26.3742	9177659	60524.1	3836690	47156.6	1800.51	997.866	1630000000	0	1410000000	0
2675	S. australis	SAU22	6828.24	609.91	-11923.6	1149.02	68921.6	2410.03	-36.8388	24.1585	0.128599	14.7907	-7.75754	7.01103	-4.04109	6.08894	4.80884	6.60548	3.70071	4.02127	18.687	4.50182	1440.15	26.0981	8709357	59961	3104412	46705.7	722.754	990.599	1620000000	0	1580000000	0
2700	S. australis	SAU22	5426.03	603.798	-12561	1137.2	75621.7	2388.29	-19.1511	23.9424	4.96555	14.6533	-3.29414	6.96694	-0.595199	6.0165	1.36092	6.55719	4.36866	3.99301	18.706	4.45415	738.369	25.8191	8499813	59392.6	2497823	46250.4	685.763	983.279	1610000000	0	1730000000	0
2725	S. australis	SAU22	5852.82	597.624	-18282.2	1125.26	106724	2366.34	-15.0244	23.7244	5.24356	14.5147	-3.71525	6.92257	-5.8201	5.94318	5.94029	6.50854	2.33107	3.96455	19.5646	4.40596	795.222	25.5371	8456956	58818.7	2449312	45790.6	710.004	975.904	1630000000	0	1780000000	0
2750	S. australis	SAU22	7493.62	591.213	-27788.5	1109.67	168971	2338.59	-35.0707	23.4603	-0.550882	14.372	-9.15865	6.8578	-8.87777	5.88013	8.62411	6.43786	-0.748602	3.9254	19.5466	4.35669	1564.26	25.2367	9112836	58189.5	3101540	45287.6	2155.87	965.237	1650000000	0	1660000000	0
2775	S. australis	SAU22	9764.66	584.504	-37282.6	1089.15	231339	2303.02	-45.4435	23.1345	-17.3969	14.2243	-14.6229	6.76561	-10.7147	5.83124	9.65472	6.33746	-4.41281	3.87188	16.8455	4.30614	2533.47	24.9124	9510181	57487.4	3939010	44727.7	3671.86	950.127	1640000000	0	1460000000	0
2800	S. australis	SAU22	11406.6	550.206	-36726.3	1017.37	227067	2158.95	-78.3848	21.7181	-20.2175	13.4047	-18.6659	6.35443	-11.1237	5.50661	4.46221	5.93852	-8.00462	3.63581	15.2581	4.05237	3265.16	23.4133	9721728	54072.9	4560490	42057.8	3140.25	890.26	1600000000	0	1260000000	0
2825	S. australis	SAU22	11021.3	570.848	-33615.2	1046.91	207737	2230.18	-91.5808	22.4688	-18.8767	13.924	-14.8627	6.57736	-9.15841	5.73221	3.51284	6.13174	-4.85469	3.76255	15.6181	4.20322	3081.35	24.251	9651543	56056.8	4478798	43586.3	2302.98	919.162	1610000000	0	1260000000	0
2850	S. australis	SAU22	10351.8	563.896	-32590.9	1025.13	199143	2192.85	-87.6671	22.1284	-15.234	13.7715	-13.898	6.48118	-11.4934	5.68205	2.5577	6.02624	-4.33361	3.70668	16.9071	4.15081	2839.21	23.9134	9604239	55327.7	4297090	43004.3	3032.2	903.282	1600000000	0	1310000000	0
2875	S. australis	SAU22	11205.5	556.857	-35668.2	1002.88	217400	2154.88	-86.3056	21.7827	-29.9667	13.6172	-13.3557	6.38355	-14.2055	5.63143	-1.80611	5.91886	-5.5343	3.64995	12.9162	4.09772	3031.8	23.571	9665405	54588.8	4381246	42414.3	3011.62	887.117	1610000000	0	1300000000	0
2900	S. australis	SAU22	11137.2	549.729	-34777.2	980.131	210021	2116.22	-84.0094	21.4314	-29.2702	13.4612	-21.8467	6.28441	-10.1154	5.58037	9.41341	5.8095	-5.0439	3.59232	14.636	4.04394	2923.93	23.2235	9735582	53839.7	4321644	41815.9	2898.64	870.652	1600000000	0	1320000000	0
2925	S. australis	SAU22	10702.4	542.506	-35631.9	956.838	219342	2076.84	-70.4709	21.0743	-23.592	13.3033	-16.8922	6.18368	-8.78058	5.52883	15.7935	5.69805	-4.08918	3.53376	21.1298	3.98943	2825.64	22.8707	9861862	53080.1	4248678	41208.9	2660.51	853.87	1610000000	0	1340000000	0
2950	S. australis	SAU22	10724.5	534.878	-30567.4	938.462	187786	2037.86	-69.3656	20.826	-18.5699	13.1072	-16.7239	6.0935	-12.538	5.4558	12.7916	5.60261	-4.53801	3.48086	20.4129	3.94139	2601.86	22.4753	9851056	52364.7	4049341	40597.6	1867.41	838.741	1610000000	0	1390000000	0
2975	S. australis	SAU22	8989.15	527.08	-18642.3	920.777	121237	1998.34	-61.9213	20.5967	-4.14139	12.901	-15.0816	6.0043	-8.3907	5.37775	16.5359	5.50902	-2.06644	3.42842	22.6528	3.89415	1896.01	22.0657	9334331	51650	3436379	39978	2127.84	823.718	1590000000	0	1530000000	0
3000	S. australis	SAU22	6782.54	494.442	-12989.4	859.758	78203.7	1864.78	-25.396	19.395	-1.87053	12.0872	-10.4745	5.63216	-0.859088	5.04624	9.09129	5.15602	2.85891	3.21444	25.256	3.66318	915.462	20.6174	8717140	48500.2	2587044	37474.8	518.323	769.919	1580000000	0	1710000000	0
3025	S. australis	SAU22	5165.93	511.126	-7389.01	884.347	42572.9	1916.86	-15.6328	20.1302	4.93625	12.4786	-3.43671	5.82182	-0.961243	5.21814	7.00478	5.31691	2.4581	3.32105	26.2373	3.79791	378.87	21.2226	8342188	50190	2091933	38708.9	-41.5844	792.817	1600000000	0	1820000000	0
3050	S. australis	SAU22	4827.08	502.96	-2298.44	865.557	11659.1	1874.79	-10.2075	19.8929	14.0623	12.2619	-3.52662	5.7284	0.983215	5.13648	4.37108	5.21821	3.05986	3.26604	28.0775	3.74886	366.666	20.7883	8036018	49443.8	2034890	38058.5	-592.901	776.905	1620000000	0	1830000000	0
3075	S. australis	SAU22	3858.28	494.659	-1376.7	846.35	9705.91	1831.75	4.29232	19.6527	17.7896	12.0413	-5.74636	5.63343	3.798	5.0535	4.11915	5.11759	3.27859	3.21009	21.7178	3.69917	214.715	20.3447	6526424	48686.2	1584052	37396.8	-420.303	760.661	1620000000	0	1880000000	0
3100	S. australis	SAU22	2833.23	486.216	-668.673	826.697	5136.17	1787.68	-10.3383	19.4095	12.9983	11.8166	0.137256	5.53683	0.0864829	4.96913	0.171553	5.01497	4.19215	3.15315	18.6765	3.64879	4.67787	19.8912	5326314	47916.7	1200957	36723.2	-340.771	744.062	1610000000	0	1930000000	0
3125	S. australis	SAU22	2840.34	502.621	-383.602	850.661	4579.69	1834.47	-7.66376	20.1455	8.35696	12.218	-1.75376	5.72293	0.847464	5.14098	1.36012	5.17511	3.20068	3.25696	16.4378	3.78783	-0.0543927	20.4481	5070882	49611.3	1130866	37930.6	-492.832	765.02	1600000000	0	1930000000	0
3150	S. australis	SAU22	2539.88	468.192	-380.566	793.903	4474.2	1697.43	7.34945	18.7865	14.8026	11.4534	0.253865	5.32958	0.9388	4.7991	-0.275268	4.83451	3.78154	3.03072	17.975	3.54956	0.0980972	18.9447	5043680	46319.9	1134812	35322.1	-251.867	708.081	1610000000	0	1930000000	0
3175	S. australis	SAU22	2515.76	458.704	-296.899	779.419	3922.32	1650.87	9.16286	18.4282	18.3381	11.2976	-0.790115	5.22017	0.157117	4.71275	0.906796	4.75127	2.54386	2.96597	16.6138	3.5	-2.75749	18.4512	4957726	45494.6	1121574	34595.6	-237.852	688.886	1620000000	0	1950000000	0
3200	S. australis	SAU22	2679.18	408.197	-230.514	695.146	3742.19	1457.23	-3.58926	16.4207	13.8306	10.127	-1.59327	4.64402	0.0927021	4.20435	-1.08743	4.24231	3.42172	2.63616	15.8959	3.13612	-4.46145	16.3128	4950527	40594.6	1117997	30775.9	-390.885	608.31	1630000000	0	1950000000	0
3225	S. australis	SAU22	2622.37	439.116	-100.15	749.611	3493.35	1553.56	-1.14315	17.6897	33.6839	10.9795	2.40461	4.99417	-0.490777	4.53512	1.23205	4.58024	3.66314	2.83203	18.3942	3.39872	-10.5534	17.4222	4942628	43797.3	1116192	33094.7	-357.783	648.796	1640000000	0	1950000000	0
3250	S. australis	SAU22	2443.17	428.986	-484.895	734.254	4109.48	1502.54	1.39529	17.3087	19.3985	10.8169	-0.954043	4.87725	2.01885	4.44364	1.58013	4.49229	0.812626	2.76263	18.0598	3.34693	-6.20256	16.8842	4940730	42923.5	1096163	32318.2	-370.762	627.791	1640000000	0	1950000000	0
3275	S. australis	SAU22	2416.88	418.611	-617.644	718.568	5673.33	1449.73	5.09691	16.919	15.4606	10.6518	-1.77042	4.75745	4.11059	4.35023	-0.716389	4.40257	3.8485	2.69144	18.7063	3.29432	-5.74537	16.3285	5065368	42031.6	1133607	31522.5	-391.531	606.059	1660000000	0	1970000000	0
3300	S. australis	SAU22	2556.04	429.445	-694.336	739.508	5279.4	1468.34	9.72933	17.3897	16.8791	11.0359	2.51888	4.87848	1.97032	4.47872	2.05407	4.53789	2.54729	2.75612	18.8965	3.41144	-5.58504	16.5823	5132878	43284.5	1159667	32322.3	-392.6	614.23	1670000000	0	1980000000	0
3325	S. australis	SAU22	2548.25	397.327	-3.76775	685.662	4277.4	1340.12	9.28652	16.1111	22.7535	10.2723	2.09213	4.52174	3.8759	4.15227	2.15269	4.20486	2.9081	2.55696	22.2365	3.17622	-3.04086	15.1183	5246746	40216.9	1170834	29864.8	-376.415	558.673	1660000000	0	1980000000	0
3350	S. australis	SAU22	2898.51	386.536	-1498.47	668.122	8633.87	1284.2	-2.07234	15.6912	9.864	10.034	0.551488	4.41313	2.03319	4.04458	3.21534	4.08928	3.68632	2.50141	21.2901	3.10478	19.9637	14.4351	5270566	39307.8	1192188	28997.5	-475.826	531.912	1650000000	0	1970000000	0
3375	S. australis	SAU22	2817.47	357.557	-2538.48	619.152	16069.8	1167.35	3.25232	14.533	16.8675	9.32365	2.83584	4.09694	1.36192	3.74661	7.39963	3.78127	2.12209	2.32819	21.8619	2.88729	47.3961	13.0646	5456798	36549.6	1251576	26765.2	-1.62311	479.743	1650000000	0	1970000000	0
3400	S. australis	SAU22	3147.43	363.995	-1926.85	631.582	11471.5	1164.31	-1.21844	14.8156	17.3783	9.53946	0.549705	4.18748	3.04688	3.8201	5.07698	3.84771	2.62952	2.38645	22.2999	2.95672	19.2935	12.961	5728304	37423.3	1292114	27180	-388.413	473.875	1630000000	0	1960000000	0
3425	S. australis	SAU22	3491.46	352.183	-2585.24	612.495	14089.7	1099.47	0.543259	14.3578	23.0998	9.28233	-1.74656	4.06997	0.125578	3.70277	5.68207	3.72106	5.44772	2.32683	24.3956	2.87984	23.6989	12.1572	6361949	36444.6	1421785	26224	-249.18	442.008	1600000000	0	1930000000	0
3450	S. australis	SAU22	3603.2	339.962	-3773.64	592.794	21883.5	1030.57	11.292	13.8849	13.0012	9.01788	0.134555	3.94896	3.01076	3.58159	11.3165	3.58993	5.22014	2.26565	27.78	2.80085	54.4187	11.2963	6628957	35438.8	1491602	25231.9	-129.96	407.658	1600000000	0	1910000000	0
3475	S. australis	SAU22	3543	327.285	-2152.47	572.415	11829	956.714	1.429	13.3954	19.3608	8.74544	-2.37306	3.82412	6.34827	3.45616	9.43505	3.45384	4.78391	2.20277	28.4601	2.71957	59.4938	10.3641	6625504	34403.7	1497836	24199.1	-294.728	370.134	1600000000	0	1900000000	0
3500	S. australis	SAU22	3379.2	330.772	-636.809	580.516	5336.1	925.749	9.33576	13.5756	19.2421	8.91095	1.18965	3.89057	5.21735	3.5028	3.53339	3.48897	4.90634	2.25	30.1448	2.77448	-3.74643	9.87063	6577575	35091.1	1440161	24354.7	-326.69	347.593	1600000000	0	1900000000	0
3525	S. australis	SAU22	3442.69	302.572	-941.503	532.673	4245.16	835.98	-2.37171	12.5142	14.6836	8.19242	-1.79655	3.57706	5.15758	3.21741	0.580648	3.20273	2.01042	2.06241	29.9562	2.5488	-6.45607	8.83723	6306510	32235.7	1405885	22261.6	-396.86	312.827	1600000000	0	1910000000	0
3550	S. australis	SAU22	2732.33	290.442	-959.849	513.166	6778	790.109	2.87193	12.1195	24.5444	7.91002	-0.553489	3.45399	8.35684	3.10326	1.98955	3.08689	2.73793	1.98448	23.9365	2.45878	1.88738	8.26215	5522324	31096	1229424	21350.5	-309.97	294.416	1620000000	0	1940000000	0
3575	S. australis	SAU22	2587.82	252.53	-2218.59	448.079	14122.1	674.005	6.30146	10.6469	13.6483	6.92468	-3.07058	3.02397	5.3755	2.71339	1.68275	2.69685	0.882492	1.73033	18.3453	2.1503	34.4816	6.94902	4766974	27193.4	1061912	18544.2	-460.978	249.794	1650000000	0	1990000000	0
3600	S. australis	SAU22	2168.93	264.519	-2748.13	471.737	16072.8	689.268	11.0221	11.2888	23.5994	7.31256	-2.98596	3.19364	8.0427	2.86131	4.07141	2.84108	3.13009	1.81864	16.9664	2.26804	28.6646	6.97108	4497198	28680.8	1022921	19400.2	-376.945	253.615	1700000000	0	2030000000	0
3625	S. australis	SAU22	2451.77	250.554	-1726.48	449.594	11036.1	632.851	1.59413	10.8497	15.6359	6.99472	0.232929	3.05516	-0.305217	2.73231	1.14222	2.70983	1.04303	1.72976	12.2517	2.16638	9.77835	6.22594	4369812	27393.6	977143	18347.4	-439.134	230.522	1700000000	0	2030000000	0
3650	S. australis	SAU22	2257.88	235.763	-5303.65	426.301	29067.7	570.885	9.16621	10.392	16.3547	6.66174	-0.756209	2.91009	0.55457	2.59691	5.44903	2.57189	0.485781	1.63607	11.1981	2.05971	52.6293	5.37855	3997900	26042.7	932732	17230.5	-162.272	204.843	1710000000	0	2030000000	0
3675	S. australis	SAU22	2289.25	231.557	-5003.35	422.801	28114.9	527.702	0.664071	10.4349	15.2092	6.64338	0.0135447	2.90253	1.16589	2.58322	1.2585	2.55381	0.240769	1.61755	6.67302	2.04968	51.9099	4.5998	3802735	25913.6	897922	16879.9	-328.946	184.677	1720000000	0	2030000000	0
3700	S. australis	SAU22	1975.95	207.172	-4357.52	378.875	24910.7	451.082	11.2343	9.46539	17.8143	6.0072	0.426875	2.61983	0.885178	2.33452	3.47758	2.3006	0.261773	1.45205	7.49672	1.83812	47.0405	3.65577	3535038	23366.1	836390	15077.7	-238.694	155.078	1730000000	0	2040000000	0
3725	S. australis	SAU22	1773.1	198.334	-971.018	358.646	5702.44	430.031	9.07906	9.05882	16.1514	5.76372	0.0464387	2.50224	1.16451	2.2452	1.10315	2.20174	0.95764	1.38708	5.1111	1.73417	7.34295	3.48247	3216048	22342.5	721842	14435.8	-317.873	148.963	1720000000	0	2050000000	0
3750	S. australis	SAU22	1761.27	180.078	-1357.13	321.147	5643.01	388.47	2.06566	8.22201	16.1724	5.24713	1.47229	2.26557	-0.805796	2.04969	1.87448	1.99832	0.0439846	1.2561	5.10802	1.54626	8.83385	3.14293	2976962	20256.7	689058	13108.5	-189.268	135.797	1700000000	0	2050000000	0
3775	S. australis	SAU22	1570.45	179.354	-1977.09	314.304	9862.27	384.485	-0.183567	8.18529	11.8577	5.24293	1.78884	2.24869	0.880706	2.05494	2.84006	1.98934	-0.789481	1.24701	1.98301	1.50486	14.4131	3.107	2625791	20139.5	634195	13057.5	-184.91	135.912	1680000000	0	2050000000	0
3800	S. australis	SAU22	1389.9	169.067	-1114.89	289.599	5365.32	359.554	8.90703	7.71151	14.408	4.96209	0.259318	2.11052	-1.32945	1.95287	0.444824	1.87413	0.800221	1.1707	1.30182	1.37595	4.97619	2.9011	2344675	18942.3	543685	12310.7	-239.021	128.892	1680000000	0	2050000000	0
7375	S. australis	SAU16	4550.33	418.612	-2172.67	591.351	5306.06	700.554	-10.7714	17.7062	14.2355	12.0976	-0.696377	5.36622	6.10334	5.8358	11.2741	5.16277	-0.328834	2.76992	19.2117	3.22639	341.658	11.8745	7182201	44955.4	1855712	30922.2	-407.737	283.364	1670000000	0	1910000000	0
7350	S. australis	SAU16	4162.85	430.704	-2329.95	607.306	9769.79	722.737	-0.363264	18.218	19.8844	12.4332	-2.27757	5.52019	4.7567	6.00303	9.71491	5.30143	2.46814	2.85122	16.5825	3.3219	238.377	12.2816	7057634	46240.5	1769175	31839.6	-525.761	292.556	1680000000	0	1950000000	0
7325	S. australis	SAU16	5591.4	442.466	-4666.48	622.852	16908.7	744.258	-23.0008	18.7159	8.94532	12.7601	-3.75519	5.66998	0.778056	6.16572	14.0047	5.43655	0.0771078	2.93026	12.7974	3.41474	677.855	12.6755	7282992	47490.8	2114909	32731.2	-687.896	301.468	1650000000	0	1850000000	0
7300	S. australis	SAU16	6647.51	453.924	-6297.71	638.019	26253.4	765.175	-37.153	19.2008	-5.66611	13.0788	-8.48739	5.81591	-2.46947	6.32423	32.896	5.56839	-4.96036	3.00723	15.3677	3.50512	1323.74	13.0576	7648552	48709.1	2749966	33599.3	-383.522	310.125	1660000000	0	1720000000	0
7275	S. australis	SAU16	8873.7	465.099	-9585.09	652.834	46198.2	785.534	-50.8849	19.6738	-7.58225	13.3899	-13.2057	5.95827	-11.2521	6.47886	27.5632	5.69718	-5.15682	3.08227	10.501	3.59323	2188.57	13.4289	8106289	49897.6	3484198	34445.5	-211.952	318.546	1670000000	0	1570000000	0
7250	S. australis	SAU16	8749.97	476.012	-10649.3	667.32	51730	805.38	-54.2704	20.1357	-14.6064	13.6939	-14.4205	6.09731	-12.2508	6.62989	28.4765	5.82312	-6.36793	3.15553	13.2076	3.67923	2234.3	13.7901	8044897	51058.5	3471532	35271.3	-298.019	326.75	1680000000	0	1580000000	0
7225	S. australis	SAU16	7083.3	487.497	-9563.32	674.247	47024.2	818.306	-38.7776	20.5897	-3.02943	13.935	-6.03323	6.21299	-4.96965	6.76119	28.7622	5.92973	-1.03608	3.22835	12.4768	3.77457	1499.47	14.0566	7543120	52294.8	2772037	36100.8	-354.776	334.269	1670000000	0	1710000000	0
7200	S. australis	SAU16	4727.1	498.983	-6728.59	678.694	31827	828.906	-18.3529	21.0348	12.2967	14.1535	-5.25779	6.31991	-3.90193	6.88462	15.9219	6.029	-1.04667	3.29997	17.3447	3.87123	427.088	14.29	6867726	53535.4	1910301	36919	-98.5968	341.464	1720000000	0	1910000000	0
7175	S. australis	SAU16	3862.03	510.211	-4356.36	683.112	20030.7	839.373	-0.801888	21.4707	48.6267	14.3688	-5.23067	6.42504	2.62937	7.00589	14.5706	6.12665	1.88888	3.37006	18.3232	3.96554	244.845	14.5197	6798721	54748	1692469	37719.4	-529.274	348.512	1690000000	0	1950000000	0
7150	S. australis	SAU16	3670.76	521.197	-2854.87	687.502	11241.8	849.71	-0.925322	21.8979	27.7583	14.5808	-1.25027	6.52849	1.2459	7.12508	5.40099	6.22278	2.38184	3.43873	15.4488	4.05765	99.847	14.7458	6600552	55934.2	1554435	38503.2	-429.199	355.419	1670000000	0	1970000000	0
7125	S. australis	SAU16	3511.18	531.957	-2010.27	691.864	7960	859.923	11.1327	22.3169	10.9148	14.7898	-2.99789	6.63032	-0.867461	7.24232	5.47558	6.31744	1.2991	3.50605	15.4288	4.14772	59.334	14.9685	6477304	57095.9	1502994	39271.3	-273.508	362.194	1670000000	0	1980000000	0
7100	S. australis	SAU16	3546.23	542.503	-930.864	696.198	1685.54	870.017	15.2047	22.7282	20.5128	14.9959	-1.44036	6.73062	2.5963	7.35769	5.17672	6.4107	2.40234	3.5721	15.5854	4.23588	1.8997	15.1879	6371471	58234.3	1467001	40024.7	-538.9	368.845	1670000000	0	2000000000	0
7075	S. australis	SAU16	3517.23	552.847	-850.144	700.506	1286.4	879.994	-7.45123	23.1322	13.6092	15.1991	-2.56336	6.82943	0.492807	7.47128	1.19485	6.50263	2.78462	3.63695	14.2251	4.32223	-8.29211	15.4042	6312477	59351	1429370	40764.2	-597.105	375.379	1670000000	0	1990000000	0
7050	S. australis	SAU16	3017.55	563.002	-1069.35	704.788	2524.69	889.86	15.444	23.5292	12.3786	15.3997	-0.587782	6.92684	2.2839	7.58317	2.25544	6.59327	4.47414	3.70067	17.133	4.4069	-5.64303	15.6175	6352404	60447	1443044	41490.5	-582.641	381.8	1680000000	0	2000000000	0
7025	S. australis	SAU16	3448.69	572.977	-881.882	709.043	1101.1	899.617	0.78234	23.9197	14.6585	15.5978	0.829636	7.0229	0.643988	7.69343	-1.35441	6.68269	2.69469	3.7633	16.7822	4.48997	-0.138623	15.8279	6315422	61523.4	1414261	42204.3	-612.099	388.115	1670000000	0	2000000000	0
7000	S. australis	SAU16	3373.46	582.781	-931.568	713.273	1126.37	909.27	-11.6802	24.3039	17.5779	15.7933	-1.12834	7.11767	-0.324603	7.80213	1.47711	6.77092	3.8652	3.82492	14.967	4.57153	-7.24912	16.0356	6247074	62581.4	1414952	42906.2	-352.322	394.33	1660000000	0	2000000000	0
6975	S. australis	SAU16	3021.7	592.423	-611.483	717.478	993.088	918.822	2.57716	24.6821	23.951	15.9864	-0.330966	7.21118	3.05906	7.90934	3.61696	6.85802	2.27446	3.88555	14.1827	4.65166	-9.30966	16.2406	6226994	63621.8	1433959	43596.8	-309.097	400.447	1690000000	0	1990000000	0
6950	S. australis	SAU16	3026.38	601.91	-724.456	721.659	960.104	928.275	6.04107	25.0546	20.3596	16.1773	0.34144	7.3035	2.51014	8.01511	1.06864	6.94403	2.26308	3.94526	13.1617	4.73043	-9.96906	16.443	6184284	64645.4	1415010	44276.7	-433.511	406.473	1700000000	0	1990000000	0
6925	S. australis	SAU16	3040.2	611.251	-325.984	725.816	859.052	937.633	9.78769	25.4216	20.7853	16.3659	1.94978	7.39467	-1.62358	8.11951	3.90741	7.02898	3.64645	4.00407	17.1372	4.80791	-2.48135	16.643	6172741	65653.1	1404347	44946.3	-529.174	412.411	1670000000	0	1990000000	0
6900	S. australis	SAU16	3207.43	620.45	-855.907	729.948	993.37	946.898	4.06952	25.7834	18.1834	16.5524	-2.53324	7.48473	-0.892678	8.22258	2.1549	7.11292	2.19118	4.06203	15.0455	4.88417	-7.0522	16.8406	6116585	66645.6	1399891	45606	-457.621	418.264	1690000000	0	1980000000	0
6875	S. australis	SAU16	3234.07	629.515	-305.23	734.058	1298.44	956.073	-9.17942	26.1402	13.9035	16.7368	2.54057	7.57371	-1.70043	8.32437	1.49514	7.19588	3.48224	4.11918	11.7788	4.95925	-10.1208	17.036	6122864	67623.4	1382120	46256.4	-380.027	424.037	1660000000	0	1990000000	0
6850	S. australis	SAU16	3284.93	638.452	-929.337	738.145	1324.2	965.162	1.81421	26.4922	19.6564	16.9191	-0.148954	7.66166	3.21173	8.42494	0.392504	7.2779	2.0802	4.17554	16.17	5.03321	-17.684	17.2291	6097051	68587.4	1400592	46897.7	-570.656	429.732	1680000000	0	1990000000	0
6825	S. australis	SAU16	3227.84	647.265	-859.402	742.209	786.464	974.165	3.90849	26.8396	15.6169	17.0996	1.72482	7.74862	2.09159	8.52432	-0.286385	7.359	1.71814	4.23116	14.5703	5.1061	-14.7393	17.42	6047824	69538	1388198	47530.4	-663.621	435.352	1690000000	0	1990000000	0
6800	S. australis	SAU16	3506.05	655.96	-694.354	746.251	1611.36	983.086	-3.1646	27.1826	19.8061	17.2781	-2.83123	7.83461	1.34312	8.62255	1.22696	7.43921	1.27131	4.28605	13.1975	5.17796	-12.2209	17.6089	6012296	70475.7	1344966	48154.7	-425.022	440.901	1680000000	0	1990000000	0
6775	S. australis	SAU16	3114.89	665.148	-780.672	754.145	914.071	1000.54	10.7421	27.5481	17.6751	17.4812	-2.34151	7.93018	-0.177794	8.7011	2.88623	7.51992	3.35088	4.34219	13.8631	5.2493	-11.9501	17.933	5980416	71418.6	1356451	48841.6	-456.544	449.269	1710000000	0	2000000000	0
6750	S. australis	SAU16	3252.36	676.004	-934.526	773.343	1182.66	1042.69	8.39215	27.9883	19.0189	17.7598	-0.108699	8.0557	0.848166	8.72344	2.74733	7.60376	0.314677	4.40338	16.3632	5.32104	-14.638	18.6498	5939260	72400.8	1341038	49727	-446.606	465.886	1650000000	0	1990000000	0
6725	S. australis	SAU16	3294.75	686.688	-1013.47	792.076	1019.78	1083.2	2.65694	28.4217	11.1062	18.0341	-0.457349	8.1793	2.2817	8.74574	-2.94288	7.68669	0.545569	4.46374	11.9395	5.39183	-7.65155	19.34	6072869	73369.8	1397678	50596.9	-424.433	481.931	1670000000	0	1990000000	0
6700	S. australis	SAU16	3004.51	697.209	-1021.45	810.375	1067.55	1122.24	9.13661	28.8486	15.6677	18.3042	-0.504458	8.30106	4.5723	8.76797	1.13282	7.76873	2.47486	4.52328	15.0966	5.4617	-9.1496	20.0064	6068322	74326.2	1412711	51452.2	-331.961	497.459	1660000000	0	1990000000	0
6675	S. australis	SAU16	2996.92	707.573	-686.847	828.271	983.107	1159.98	5.38866	29.2693	23.4716	18.5705	-2.31999	8.42106	3.92369	8.79015	-3.02229	7.84991	2.59978	4.58206	15.395	5.53068	-4.07383	20.6513	5826367	75270.5	1326932	52293.4	-246.315	512.516	1670000000	0	1990000000	0
6650	S. australis	SAU16	2760.63	717.788	-796.319	845.788	1384.55	1196.52	17.3198	29.684	21.6276	18.833	3.27316	8.53937	-0.618608	8.81228	1.38599	7.93027	5.32243	4.64009	14.9544	5.59882	-8.21294	21.2767	5791795	76203	1320331	53121.3	-423.41	527.143	1680000000	0	2010000000	0
6625	S. australis	SAU16	2955.89	727.859	-759.532	862.949	999.703	1231.98	-3.84622	30.093	20.4381	19.0919	3.78238	8.65606	-0.398559	8.83435	2.17952	8.00981	1.72093	4.6974	11.5753	5.66614	-12.0501	21.8842	5755026	77124.3	1304712	53936.5	-539.134	541.376	1680000000	0	2000000000	0
6600	S. australis	SAU16	2996.91	737.793	-397.331	879.776	800.582	1266.45	5.17623	30.4965	28.7252	19.3473	-3.19279	8.7712	2.12795	8.85636	3.49211	8.08858	0.655225	4.75402	13.0984	5.73266	-9.44056	22.4753	5746815	78034.7	1313910	54739.6	-440.513	555.244	1690000000	0	2000000000	0
6575	S. australis	SAU16	3057.7	747.595	-871.83	896.287	1421.4	1300	10.0463	30.8947	19.4522	19.5994	2.08142	8.88485	1.61656	8.87832	2.64825	8.16658	2.7061	4.80997	12.0195	5.79843	-11.249	23.0512	5764351	78934.6	1298409	55531.1	-536.538	568.773	1670000000	0	2000000000	0
6550	S. australis	SAU16	3072.56	757.27	-843.927	912.499	1745.01	1332.71	-2.1466	31.2879	22.0507	19.8482	-1.70645	8.99707	3.7671	8.90022	1.09793	8.24385	0.976969	4.86529	13.1453	5.86345	-6.60907	23.6132	5709386	79824.4	1302518	56311.4	-441.476	581.988	1690000000	0	2000000000	0
6525	S. australis	SAU16	2778.86	766.823	-1107.82	928.428	1471.46	1364.64	6.71266	31.6762	17.744	20.094	0.165684	9.1079	-0.607862	8.92207	1.09699	8.3204	2.89308	4.91998	14.9921	5.92777	-6.72985	24.162	5580451	80704.3	1283164	57081.1	-379.669	594.91	1690000000	0	1990000000	0
6500	S. australis	SAU16	2853.41	776.259	-833.699	944.089	1016.99	1395.83	7.20149	32.0597	16.0211	20.3369	0.0619671	9.2174	3.54091	8.94387	3.16999	8.39625	2.41331	4.97407	13.684	5.99139	-9.50375	24.6986	5555060	81574.8	1253396	57840.5	-172.499	607.557	1670000000	0	2010000000	0
6475	S. australis	SAU16	2759.44	785.581	-403.741	959.493	1046.47	1426.35	12.5423	32.4388	9.21387	20.5768	0.944354	9.32561	6.85272	8.96562	3.01521	8.47142	2.2246	5.02757	16.0008	6.05434	-5.92907	25.2239	5540558	82436	1275568	58590.1	-467.18	619.946	1680000000	0	2000000000	0
6450	S. australis	SAU16	3125.7	794.794	-932.463	974.655	1039.61	1456.22	-9.32904	32.8135	20.0314	20.814	-1.57927	9.43259	0.957938	8.98731	0.231559	8.54594	1.86323	5.08052	14.0526	6.11665	-8.77257	25.7384	5577382	83288.4	1254825	59330.2	-364.995	632.092	1680000000	0	2010000000	0
6425	S. australis	SAU16	3218.77	803.901	-714.354	989.584	997.213	1485.5	-5.99822	33.1839	10.3268	21.0486	-0.390868	9.53836	1.55479	9.00895	-0.615793	8.6198	-0.606996	5.13291	14.5855	6.17833	-2.29556	26.2428	5705060	84132.1	1265417	60061.2	-487.922	644.01	1660000000	0	2000000000	0
6400	S. australis	SAU16	2633.5	812.906	-602.444	1004.29	970.526	1514.2	9.20804	33.5502	19.4084	21.2805	1.42296	9.64297	1.67648	9.03054	5.41148	8.69304	1.99302	5.18478	13.1386	6.2394	-8.14074	26.7377	5774745	84967.5	1302137	60783.4	-246.327	655.71	1670000000	0	2000000000	0
6375	S. australis	SAU16	3444.97	821.812	-1022.9	1018.79	1087.05	1542.38	-7.54026	33.9126	15.1819	21.5099	-1.81689	9.74646	5.32437	9.05207	-0.0962872	8.76567	0.0102362	5.23613	15.7832	6.29987	6.89781	27.2237	5961576	85794.7	1367426	61497.1	-580.711	667.206	1670000000	0	2000000000	0
6350	S. australis	SAU16	3435.91	830.623	-1215.66	1033.08	2093.69	1570.05	-5.96794	34.2712	14.8652	21.737	-0.806262	9.84886	2.78388	9.07356	1.64531	8.8377	2.01332	5.28699	16.6069	6.35977	14.3653	27.7011	6054408	86614	1383882	62202.7	-512.069	678.506	1670000000	0	1990000000	0
6325	S. australis	SAU16	3049.14	839.342	-375.285	1047.17	1502.77	1597.23	20.6775	34.626	11.5486	21.9616	-2.88153	9.95021	1.9325	9.095	7.00607	8.90915	1.4541	5.33736	19.6363	6.41911	18.9918	28.1704	6247676	87425.6	1434521	62900.3	-527.37	689.622	1690000000	0	2000000000	0
6300	S. australis	SAU16	3367.06	846.564	-1163.11	1052.49	1311.6	1617.78	-2.94896	34.9501	18.2154	22.1481	-3.01899	10.0366	4.05642	9.1485	1.7307	8.98033	2.36086	5.39645	14.4731	6.46854	13.3591	28.526	6347836	88178.2	1465103	63506	-537.631	699.15	1690000000	0	2000000000	0
6275	S. australis	SAU16	3507.53	853.26	-960.259	1054.91	1397.11	1636.03	-2.40501	35.2623	11.106	22.3211	-1.11115	10.1176	-4.8095	9.2123	3.35226	9.05104	1.19979	5.45793	16.6067	6.51449	4.10006	28.8424	6418638	88907.2	1459719	64078.1	-615.916	708.084	1720000000	0	2010000000	0
6250	S. australis	SAU16	3866.22	859.903	-703.498	1057.33	1662.48	1654.07	-5.3443	35.5716	17.8239	22.4928	-2.71872	10.198	1.27666	9.27567	1.09853	9.1212	2.25303	5.51872	14.7433	6.56012	76.3706	29.1552	6531926	89630.4	1517700	64645.2	-519.349	716.907	1700000000	0	1980000000	0
6225	S. australis	SAU16	4203.86	866.495	-1565.04	1059.74	4261.59	1671.92	-11.6981	35.8784	25.5645	22.6632	0.672624	10.2778	-2.51781	9.33861	6.8129	9.19083	0.954848	5.57885	17.2081	6.60544	443.059	29.4648	6855935	90347.8	1859690	65207.4	-392.666	725.623	1680000000	0	1910000000	0
6200	S. australis	SAU16	7666.84	873.038	-9964.22	1062.15	47750.2	1689.58	-38.0492	36.1825	-1.61688	22.8323	-7.20467	10.357	-5.91846	9.40113	15.2287	9.25994	-3.68852	5.63833	11.4475	6.65044	1910.46	29.7712	7703716	91059.5	3156406	65764.7	-102.86	734.235	1670000000	0	1660000000	0
6175	S. australis	SAU16	9361.22	879.532	-13678.4	1064.55	63693.8	1707.06	-70.159	36.4841	-10.5836	23.0002	-15.3282	10.4355	-7.25133	9.46323	8.7483	9.32853	-3.5074	5.6972	8.43629	6.69515	2586.94	30.0744	8011850	91765.7	3710323	66317.4	-384.442	742.747	1700000000	0	1540000000	0
6150	S. australis	SAU16	9359.33	885.978	-12234.8	1066.94	60956.4	1724.37	-74.684	36.7832	-14.0951	23.1668	-11.6413	10.5135	-8.15244	9.52493	10.075	9.39663	-7.96191	5.75547	10.1831	6.73955	2513.28	30.3746	7913619	92466.5	3650880	66865.5	-442.355	751.163	1670000000	0	1540000000	0
6125	S. australis	SAU16	6567.96	892.378	-11304.2	1069.33	60977.1	1741.49	-43.9572	37.0799	1.33525	23.3323	-5.76474	10.5909	-8.61175	9.58624	22.6022	9.46423	-3.47217	5.81315	12.8981	6.78367	1481.37	30.6718	7144779	93162	2723069	67409.1	171.425	759.486	1700000000	0	1760000000	0
6100	S. australis	SAU16	3880.46	898.732	-5992.29	1071.72	31836.1	1758.46	-9.65732	37.3742	23.3623	23.4966	0.0736853	10.6677	-0.475244	9.64715	8.01796	9.53135	1.34742	5.87026	14.5594	6.8275	289.991	30.9662	6422244	93852.4	1668667	67948.4	-304.123	767.719	1700000000	0	1960000000	0
6075	S. australis	SAU16	3587.88	905.042	-1421.35	1074.1	2659.82	1775.26	-6.45788	37.6663	26.8574	23.6598	-1.67851	10.744	-1.86925	9.70768	2.84657	9.59801	1.17012	5.92683	17.2656	6.87105	73.0791	31.2579	6382636	94537.7	1517382	68483.5	-597.567	775.864	1680000000	0	1990000000	0
6050	S. australis	SAU16	3937.93	911.308	-1719.48	1076.47	4674.38	1791.9	1.33845	37.9561	16.3556	23.8218	-3.81233	10.8197	-3.19558	9.76784	5.73944	9.6642	2.39641	5.98286	14.0755	6.91433	256.361	31.5468	6514694	95218.1	1687897	69014.4	-503.032	783.924	1700000000	0	1940000000	0
6025	S. australis	SAU16	4007.78	917.531	-4979.9	1078.84	23397.6	1808.39	7.77977	38.2437	11.3819	23.9827	1.5833	10.8949	1.84643	9.82762	13.8895	9.72994	3.95005	6.03837	14.1615	6.95734	595.909	31.8331	6755125	95893.7	1983052	69541.2	11.9275	791.903	1760000000	0	1880000000	0
6000	S. australis	SAU16	7134.54	923.712	-11433.9	1081.21	57975	1824.73	-44.6595	38.5291	-2.92343	24.1426	-5.34772	10.9696	-8.70417	9.88705	12.4138	9.79525	-1.47681	6.09337	12.05	7.00008	1712.27	32.1169	7311710	96564.6	2917020	70064.1	-170.136	799.802	1720000000	0	1680000000	0
5975	S. australis	SAU16	8131.09	929.852	-12347.7	1083.56	59637.6	1840.93	-54.2506	38.8125	-2.18068	24.3014	-14.6269	11.0438	-5.27815	9.94612	1.27708	9.86012	-4.65787	6.14788	9.5859	7.04256	2164.39	32.3982	7495197	97230.8	3294359	70583.1	-848.039	807.623	1700000000	0	1600000000	0
5950	S. australis	SAU16	7577.15	935.952	-11114.2	1085.92	53722.8	1856.98	-49.7236	39.0938	-4.27447	24.4592	-6.45269	11.1175	-10.029	10.0048	2.84366	9.92456	-3.30942	6.20191	10.4589	7.08479	2165.28	32.677	7539858	97892.5	3302426	71098.3	58.4313	815.37	1670000000	0	1600000000	0
5925	S. australis	SAU16	7270.3	942.013	-10234.5	1088.27	49745.9	1872.9	-43.8912	39.3731	-13.6732	24.616	-10.5809	11.1907	-5.15276	10.0632	1.35929	9.9886	-5.21116	6.25548	11.2237	7.12677	1674.53	32.9535	7287614	98549.7	2909262	71609.8	18.323	823.044	1660000000	0	1680000000	0
5900	S. australis	SAU16	5592.01	948.034	-7190.68	1090.61	31492.9	1888.68	-22.6578	39.6504	4.21251	24.7718	-4.17917	11.2635	-0.822138	10.1213	-0.481238	10.0522	-0.780223	6.30859	13.7773	7.16851	1241.76	33.2277	7041790	99202.6	2558435	72117.7	-30.8072	830.646	1670000000	0	1770000000	0
5875	S. australis	SAU16	5948.07	954.018	-7732.84	1092.95	36231.8	1904.34	-32.6397	39.9258	4.28767	24.9266	-7.04417	11.3358	-1.77518	10.179	-0.183644	10.1154	-0.836583	6.36126	11.4593	7.21	1357.37	33.4997	7141071	99851.2	2661886	72622.1	-255.885	838.181	1720000000	0	1740000000	0
5850	S. australis	SAU16	7172.09	960.376	-8931.84	1097.37	41677.4	1922.67	-42.6189	40.1918	-13.4215	25.0836	-10.3807	11.4131	-9.708	10.2403	1.32416	10.1831	-2.89661	6.40986	9.0834	7.25396	1765.29	33.7826	7414959	100505	3037561	73140.4	-380.653	846.797	1680000000	0	1660000000	0
5825	S. australis	SAU16	7587.52	967.918	-12465	1108	63127.4	1949.17	-42.8031	40.4335	-1.91494	25.2491	-6.20479	11.5066	-7.50222	10.3132	0.440588	10.2649	-6.55356	6.44724	7.55123	7.30573	2036.79	34.1025	7522332	101183	3202771	73707	116.881	858.735	1680000000	0	1640000000	0
5800	S. australis	SAU16	7479.68	975.401	-13107.7	1118.53	67229.9	1975.3	-48.9307	40.6739	5.27346	25.4135	-13.7511	11.5993	-6.88802	10.3856	-1.61831	10.346	-4.35539	6.4844	11.3792	7.35713	2187.45	34.4193	7572846	101856	3410613	74269.3	629.636	870.508	1710000000	0	1610000000	0
5775	S. australis	SAU16	8062.27	982.828	-14439.7	1128.96	72459.8	2001.1	-50.9955	40.9128	-10.8827	25.5768	-7.90793	11.6912	-11.3458	10.4575	0.457629	10.4265	-6.11146	6.52136	11.6447	7.40817	2228.87	34.7333	7595184	102525	3397889	74827.4	324.05	882.125	1710000000	0	1610000000	0
5750	S. australis	SAU16	8006.67	990.199	-14409.2	1139.3	72044.6	2026.57	-53.9182	41.1504	-9.59195	25.7391	-14.0576	11.7825	-13.1671	10.5288	6.47637	10.5063	-4.70056	6.55811	11.2185	7.45887	2302.61	35.0445	7507365	103190	3389958	75381.4	368.055	893.59	1740000000	0	1600000000	0
5725	S. australis	SAU16	6643.24	997.515	-13572.7	1149.54	72094.9	2051.72	-42.2773	41.3866	5.43371	25.9004	-9.93807	11.873	0.0320659	10.5997	3.20506	10.5855	-5.17122	6.59465	9.6822	7.50922	1712.24	35.3529	6963932	103850	2853443	75931.3	611.685	904.91	1760000000	0	1730000000	0
5700	S. australis	SAU16	3815.38	1004.78	-8461.98	1159.69	44709	2076.57	-2.06187	41.6214	21.7019	26.0607	4.95238	11.9629	-1.09091	10.6701	9.95251	10.6642	1.9107	6.63099	15.6641	7.55924	493.498	35.6587	6201170	104507	1737116	76477.3	50.8943	916.091	1700000000	0	1940000000	0
5675	S. australis	SAU16	3059.28	1011.99	-1235.77	1169.75	1994.75	2101.12	0.693898	41.8549	15.6432	26.22	-2.17364	12.052	-0.242248	10.7401	-1.1399	10.7423	2.67083	6.66713	11.801	7.60893	12.9425	35.9618	5812819	105159	1383842	77019.4	-523.941	927.136	1690000000	0	2020000000	0
5650	S. australis	SAU16	2913.38	1019.15	-853.931	1179.73	2134.85	2125.39	-0.483267	42.0872	21.2262	26.3783	2.20628	12.1406	3.04068	10.8096	0.107461	10.8198	2.26186	6.70308	13.2331	7.6583	18.3349	36.2624	5757340	105807	1339348	77557.7	-414.731	938.051	1710000000	0	2020000000	0
5625	S. australis	SAU16	2815.42	1026.26	-1043.73	1189.62	1761.68	2149.39	5.49161	42.3181	13.2265	26.5357	-0.26819	12.2285	2.42317	10.8787	1.11043	10.8968	3.99931	6.73883	11.497	7.70735	10.6218	36.5606	5902306	106451	1356327	78092.3	-480.752	948.841	1700000000	0	2020000000	0
5600	S. australis	SAU16	3218.24	1033.32	-854.941	1199.44	1403.65	2173.12	-5.2739	42.5478	19.2076	26.6922	-1.9203	12.3157	-2.05852	10.9473	-0.706037	10.9732	0.491683	6.7744	13.9115	7.75609	7.92353	36.8563	5975846	107091	1376975	78623.2	-543.978	959.51	1700000000	0	2010000000	0
5575	S. australis	SAU16	3347.19	1040.33	-1064.13	1209.17	1617.33	2196.59	-1.56911	42.7763	13.839	26.8478	-3.62733	12.4024	3.0214	11.0155	-0.249638	11.0491	0.0376072	6.80978	14.407	7.80453	20.6242	37.1497	6242106	107728	1468317	79150.6	-534.178	970.061	1700000000	0	2010000000	0
5550	S. australis	SAU16	4431.16	1047.3	-2192.73	1218.83	7289.15	2219.82	-14.7898	43.0036	11.2059	27.0024	-3.51965	12.4884	-1.28548	11.0833	3.20761	11.1245	-0.686647	6.84498	14.1454	7.85267	609.76	37.4408	6743291	108360	1973772	79674.6	-788.532	980.498	1730000000	0	1890000000	0
5525	S. australis	SAU16	5455	1054.22	-3562.48	1228.4	15043.9	2242.81	-12.1652	43.2296	9.87808	27.1562	-6.81346	12.5739	-1.33158	11.1507	7.29065	11.1994	0.49385	6.88	15.3121	7.90051	1320.61	37.7296	7171308	108989	2644034	80195	-185.508	990.826	1730000000	0	1770000000	0
5500	S. australis	SAU16	7843.77	1061.1	-12593.6	1237.91	67602.6	2265.56	-54.1696	43.4545	-4.82526	27.3091	-6.98864	12.6587	-6.2493	11.2176	2.46732	11.2738	-4.62303	6.91484	11.7253	7.94807	2062.83	38.0163	7470498	109615	3271657	80712.2	78.8511	1001.05	1690000000	0	1640000000	0
5475	S. australis	SAU16	8248.07	1067.93	-18448	1247.34	97733.2	2288.09	-63.9334	43.6782	-6.25656	27.4612	-12.4299	12.743	-11.8916	11.2842	-2.01386	11.3476	-6.037	6.94951	8.11666	7.99534	2004.77	38.3008	7292538	110237	3146072	81226	693.212	1011.16	1710000000	0	1680000000	0
5450	S. australis	SAU16	5202.32	1074.71	-14924.9	1256.7	83094.1	2310.39	-35.6472	43.9008	20.0294	27.6124	-3.13145	12.8268	-4.10866	11.3504	6.65977	11.4211	-0.0185342	6.984	14.641	8.04234	1063.4	38.5832	6510380	110855	2230290	81736.6	-4.71732	1021.18	1680000000	0	1850000000	0
5425	S. australis	SAU16	3682.81	1081.46	-7845.42	1266	41669.8	2332.49	6.25408	44.1223	10.8201	27.7628	-0.886686	12.91	0.498145	11.4162	3.86212	11.494	1.67888	7.01833	11.5178	8.08906	272.888	38.8635	5971002	111470	1563613	82244.1	199.593	1031.1	1690000000	0	1980000000	0
5400	S. australis	SAU16	3084.85	1088.16	-810.001	1275.22	2172.84	2354.37	-5.28473	44.3426	12.2658	27.9124	3.69799	12.9927	0.873831	11.4816	0.246084	11.5665	1.33215	7.05248	14.4648	8.13551	5.79806	39.1419	5915329	112082	1364256	82748.4	-405.858	1040.93	1720000000	0	2010000000	0
5375	S. australis	SAU16	2925.97	1094.22	-1151.74	1287.46	2058.55	2374.32	-1.07949	44.5762	20.4251	28.0793	-3.88202	13.06	5.7109	11.5423	-0.780865	11.6312	1.13121	7.08437	13.9156	8.1761	18.6709	39.3843	5984698	112671	1396980	83195	-310.917	1047.95	1700000000	0	2010000000	0
5350	S. australis	SAU16	3038.19	1100.03	-1224.53	1300.6	2010.24	2393.53	-1.81669	44.8132	14.5392	28.2512	-0.57656	13.122	0.588081	11.6013	2.19603	11.693	1.59464	7.11542	14.0091	8.21463	14.1284	39.614	6144670	113252	1394557	83621.2	-514.603	1054.04	1710000000	0	2010000000	0
5325	S. australis	SAU16	3828.03	1105.82	-1280.16	1313.61	2463.39	2412.59	-12.9949	45.049	7.18292	28.422	-2.13158	13.1837	-2.5133	11.66	-0.350228	11.7546	0.759615	7.14633	12.7471	8.25298	106.006	39.8424	6331490	113829	1534281	84045.2	-741.528	1060.08	1690000000	0	2000000000	0
5300	S. australis	SAU16	5878.21	1111.58	-7760.89	1326.49	37547.8	2431.5	-27.0309	45.2836	1.79008	28.5919	-1.61733	13.2452	-4.87462	11.7184	3.16207	11.8158	-2.22179	7.17711	11.676	8.29115	1133.52	40.0695	7048347	114404	2521674	84467.1	-175.751	1066.09	1690000000	0	1800000000	0
5275	S. australis	SAU16	8238.53	1117.31	-15372	1339.25	81860.7	2450.26	-45.6898	45.5169	-19.8284	28.7607	-6.35984	13.3063	-8.96203	11.7766	0.954907	11.8767	-3.88984	7.20775	12.8348	8.32915	2306.49	40.2953	7710206	114976	3548788	84886.8	657.657	1072.07	1690000000	0	1590000000	0
5250	S. australis	SAU16	7683.7	1123.01	-15779.1	1351.89	80827.7	2468.88	-35.3856	45.7491	-6.76699	28.9286	-7.96961	13.3672	-5.67122	11.8344	1.71834	11.9373	-1.74306	7.23827	9.76892	8.36698	2160.22	40.5199	7469072	115544	3413124	85304.5	511.221	1078.02	1710000000	0	1600000000	0
5225	S. australis	SAU16	8304.06	1128.68	-17115.8	1364.41	92053.4	2487.36	-47.6674	45.9801	-22.4069	29.0954	-9.11123	13.4278	-7.39232	11.8919	3.52147	11.9976	-7.89508	7.26866	8.26648	8.40463	2435.57	40.7432	7605638	116110	3619596	85720.2	826.641	1083.93	1730000000	0	1550000000	0
5200	S. australis	SAU16	8226.06	1134.32	-17927	1376.82	96379.4	2505.7	-65.0956	46.2099	-8.40486	29.2614	-10.4428	13.4881	-10.8756	11.9492	5.32812	12.0576	-4.27838	7.29892	10.7211	8.44212	2389.65	40.9653	7443920	116674	3440054	86133.8	227.452	1089.81	1750000000	0	1600000000	0
5175	S. australis	SAU16	6094.9	1139.93	-15121.7	1389.12	79507.2	2523.91	-33.052	46.4386	6.86008	29.4264	-6.74687	13.5482	-6.20186	12.0062	17.2039	12.1173	-1.8196	7.32905	10.772	8.47944	1519.01	41.1862	6838589	117234	2659214	86545.5	1000.83	1095.66	1730000000	0	1780000000	0
5150	S. australis	SAU16	3668.75	1145.52	-7348.8	1401.3	37416.6	2541.99	-10.1709	46.6662	13.3542	29.5905	2.05156	13.608	-0.380441	12.063	2.02101	12.1767	0.828777	7.35907	10.9205	8.5166	254.845	41.4059	5877540	117792	1484937	86955.3	-155.247	1101.48	1710000000	0	1990000000	0
5125	S. australis	SAU16	2460.94	1151.08	-899.501	1413.39	2243.19	2559.94	6.82208	46.8927	21.2979	29.7536	1.82397	13.6675	2.37148	12.1194	2.78278	12.2358	4.4617	7.38896	11.6383	8.55359	15.815	41.6245	5461011	118348	1270247	87363.1	-429.117	1107.26	1720000000	0	2000000000	0
5100	S. australis	SAU16	2560.36	1156.61	-752.534	1425.37	1776.1	2577.77	4.08618	47.1181	18.521	29.9159	0.787261	13.7267	1.12481	12.1756	1.53179	12.2946	4.34272	7.41873	13.7608	8.59043	14.6903	41.8419	5253138	118900	1213659	87769	-470.151	1113.02	1670000000	0	2010000000	0
5075	S. australis	SAU16	2865.58	1162.12	-1014.56	1437.25	1325.2	2595.47	-4.05322	47.3424	11.0294	30.0773	-0.298642	13.7858	-0.306086	12.2316	0.395319	12.3531	1.46845	7.44838	9.72299	8.62711	7.06737	42.0582	5099096	119451	1217707	88173	-432.133	1118.75	1710000000	0	2000000000	0
5050	S. australis	SAU16	2587.95	1167.6	-508.052	1449.03	1296.06	2613.05	0.175676	47.5657	23.6892	30.2378	-1.11147	13.8445	3.44022	12.2873	2.09264	12.4114	2.06891	7.47792	12.0911	8.66363	4.13616	42.2734	5173302	119998	1208840	88575.2	-341.187	1124.45	1670000000	0	2000000000	0
5025	S. australis	SAU16	3051.53	1173.05	-986.616	1460.72	1104.8	2630.52	-1.7409	47.7879	19.5171	30.3975	-0.962078	13.9031	-0.284561	12.3427	-3.21499	12.4694	0.246887	7.50733	8.14715	8.7	1.43074	42.4875	5351996	120543	1219294	88975.6	-460.857	1130.12	1680000000	0	1990000000	0
5000	S. australis	SAU16	2845.66	1178.48	-952.088	1472.32	1560.58	2647.87	20.1541	48.0091	18.5186	30.5564	1.32525	13.9613	2.14716	12.3979	-1.01068	12.5271	3.31459	7.53664	13.2576	8.73622	5.47584	42.7005	5587474	121086	1279051	89374.2	-375.743	1135.76	1670000000	0	2000000000	0
4975	S. australis	SAU16	3277.18	1183.89	-1045.87	1483.82	1864.97	2665.11	-3.49553	48.2292	7.77951	30.7144	0.827616	14.0193	-2.452	12.4529	1.69802	12.5846	-0.0839169	7.56583	13.9455	8.77229	10.2523	42.9124	5962880	121626	1374380	89771	-356.302	1141.37	1690000000	0	2010000000	0
4950	S. australis	SAU16	3492.69	1189.27	-1617.21	1495.24	4229.52	2682.24	3.17521	48.4484	17.1907	30.8717	-3.11457	14.0771	6.41959	12.5076	5.64595	12.6418	0.905993	7.5949	12.8269	8.80821	296.579	43.1234	6411874	122164	1672368	90166.1	-388.929	1146.95	1690000000	0	1950000000	0
4925	S. australis	SAU16	5758.75	1194.19	-5924.5	1505.01	23845	2698.7	-26.7866	48.647	0.332659	31.004	-4.85549	14.126	-1.35798	12.5557	8.13622	12.6957	0.0688418	7.62377	12.8518	8.84144	1300.89	43.3486	7226364	122636	2596419	90536.3	-360.041	1151.94	1710000000	0	1810000000	0
4900	S. australis	SAU16	8654.23	1197.77	-21195.6	1510.04	114288	2713.41	-73.1365	48.7861	-10.7247	31.0635	-8.97767	14.1485	-12.9061	12.5847	10.6915	12.7402	-3.43704	7.65224	12.5315	8.86693	2591.79	43.6185	7804358	122913	3647931	90835.8	638.635	1155.18	1760000000	0	1590000000	0
4875	S. australis	SAU16	6670.51	1201.35	-18047.7	1515.05	98640.4	2728.03	-37.0481	48.9249	-6.99468	31.1228	-9.31294	14.171	-5.67763	12.6136	8.11531	12.7846	-1.52944	7.6806	12.2034	8.89234	1566.73	43.8867	6962018	123190	2701429	91134.2	264.964	1158.41	1740000000	0	1750000000	0
4850	S. australis	SAU16	3227.77	1204.92	-4444.85	1520.05	21662.8	2742.58	3.25893	49.0632	25.3588	31.1821	-2.60584	14.1934	2.64432	12.6425	-0.650893	12.8288	1.41183	7.70886	12.7656	8.91768	140.54	44.1532	6112532	123466	1495734	91431.7	-270.537	1161.64	1680000000	0	2000000000	0
4825	S. australis	SAU16	3479.15	1208.47	-1661.01	1525.03	3366.25	2757.06	-10.9134	49.2012	13.5822	31.2413	-1.55928	14.2158	1.52224	12.6713	2.01102	12.8728	0.945011	7.73702	10.5696	8.94295	63.3929	44.4182	6185476	123742	1449730	91728.2	-453.044	1164.85	1690000000	0	1990000000	0
4800	S. australis	SAU16	3653.72	1212.02	-1345.65	1529.99	3385.5	2771.45	-7.82023	49.3388	19.6363	31.3003	-0.381621	14.2382	-2.40754	12.7	3.99727	12.9167	1.15955	7.76507	14.0629	8.96815	307.34	44.6816	6514107	124017	1716685	92023.8	-563.809	1168.06	1690000000	0	1950000000	0
4775	S. australis	SAU16	5546.21	1215.56	-3640.72	1534.94	12329.5	2785.78	-26.5909	49.4759	-2.41756	31.3593	-0.583507	14.2606	-1.59697	12.7287	4.27884	12.9605	-2.88338	7.79302	15.6772	8.99328	1165.7	44.9435	7077612	124291	2515841	92318.4	-499.132	1171.26	1710000000	0	1770000000	0
4750	S. australis	SAU16	8070.4	1219.08	-17911.2	1539.88	96246.9	2800.02	-53.703	49.6128	5.17992	31.4181	-12.4951	14.2829	-11.4198	12.7573	0.772917	13.0041	-4.433	7.82087	11.8302	9.01833	2459.43	45.2038	7677953	124565	3586111	92612.1	782.568	1174.45	1750000000	0	1570000000	0
4725	S. australis	SAU16	7644.98	1222.6	-16375.1	1544.8	84146.2	2814.2	-35.4905	49.7492	-1.83986	31.4768	-11.392	14.3051	-5.16855	12.7859	9.92366	13.0475	-4.66129	7.84862	10.1749	9.04332	2188.56	45.4627	7438494	124838	3282332	92904.9	440.269	1177.63	1720000000	0	1630000000	0
4700	S. australis	SAU16	6026.4	1226.1	-15538.6	1549.7	83208	2828.31	-31.7706	49.8853	5.4774	31.5354	-6.07129	14.3274	-1.80084	12.8143	9.26304	13.0908	-1.55206	7.87628	10.4904	9.06824	1264.68	45.72	6628612	125111	2399971	93196.7	-187.327	1180.8	1690000000	0	1820000000	0
4675	S. australis	SAU16	3131.87	1229.6	-5234.2	1554.58	25796.8	2842.34	4.23126	50.021	25.2047	31.5939	-1.93262	14.3496	0.373576	12.8428	6.25107	13.134	2.82123	7.90384	12.9032	9.09309	217.752	45.976	5780288	125383	1459522	93487.6	-423.819	1183.96	1690000000	0	1990000000	0
4650	S. australis	SAU16	2649.82	1233.08	-1214.35	1559.45	3819.43	2856.31	3.38935	50.1563	27.4967	31.6523	0.625808	14.3718	1.0401	12.8711	0.917053	13.177	2.10751	7.9313	11.4003	9.11787	18.6256	46.2305	5496330	125655	1244259	93777.6	-204.231	1187.12	1700000000	0	2030000000	0
4625	S. australis	SAU16	2822.42	1236.56	-1066.77	1564.31	1630.02	2870.21	4.82866	50.2913	20.0664	31.7106	-0.916369	14.3939	-0.0180867	12.8994	1.73559	13.2199	-0.147621	7.95867	11.0914	9.14259	11.1371	46.4836	5345080	125926	1233110	94066.8	-429.144	1190.26	1680000000	0	2010000000	0
4600	S. australis	SAU16	2825.77	1240.02	-1082.91	1569.15	1591.87	2884.04	5.46017	50.4258	16.4084	31.7688	0.309451	14.416	3.41187	12.9276	-2.86827	13.2627	2.52857	7.98594	12.0676	9.16723	8.93909	46.7354	5249146	126196	1212867	94355	-355.336	1193.4	1680000000	0	2020000000	0
4575	S. australis	SAU16	2864.12	1243.48	-694.539	1573.98	1401.88	2897.8	0.965131	50.5601	13.2384	31.8269	-3.3949	14.4381	0.937014	12.9558	0.554982	13.3053	1.23749	8.01312	9.62255	9.19182	7.37129	46.9858	5242672	126466	1236685	94642.4	-445.386	1196.53	1680000000	0	2020000000	0
4550	S. australis	SAU16	3007.09	1246.93	-745.046	1578.79	1396.87	2911.51	1.50084	50.694	18.8269	31.8848	-1.54161	14.4601	0.150841	12.9839	-0.260198	13.3478	2.9048	8.04021	8.95048	9.21633	8.04796	47.2349	5417278	126735	1246276	94928.9	-355.678	1199.65	1700000000	0	2030000000	0
4525	S. australis	SAU16	3045.73	1250.36	-1216.52	1583.59	1857.96	2925.14	1.82158	50.8275	19.5828	31.9427	-0.10536	14.4821	1.67364	13.012	1.51141	13.3901	1.26234	8.06721	10.0251	9.24079	10.9156	47.4827	5710126	127003	1346076	95214.5	-602.716	1202.77	1700000000	0	2020000000	0
4500	S. australis	SAU16	3707	1253.79	-1734.73	1588.37	3552.32	2938.72	-6.34013	50.9607	17.8213	32.0004	-3.70239	14.5041	3.80215	13.0399	0.386587	13.4323	0.467802	8.09412	13.0446	9.26517	173.337	47.7292	6145418	127271	1541873	95499.3	-581.999	1205.87	1710000000	0	1990000000	0
4475	S. australis	SAU16	5266.93	1257.21	-3418.11	1593.13	12450.8	2952.23	-24.7985	51.0935	1.0427	32.0581	-6.91401	14.526	2.35067	13.0679	9.05007	13.4744	-0.663909	8.12093	12.9065	9.2895	957.64	47.9744	6786980	127539	2331164	95783.2	-544.485	1208.97	1700000000	0	1830000000	0
4450	S. australis	SAU16	6706.11	1258.58	-9290.43	1597.14	44433.4	2963.22	-46.412	51.1299	-1.82232	32.0702	-7.19081	14.5423	-3.33198	13.0758	7.10126	13.5073	-1.04448	8.12849	10.8906	9.29035	1781.51	48.21	7316440	127534	3123689	95888.2	-168.923	1212.98	1700000000	0	1660000000	0
4425	S. australis	SAU16	8220.72	1259.28	-28096.5	1600.89	155362	2973.35	-58.3278	51.1341	-10.772	32.0672	-15.5624	14.5567	-8.59253	13.0771	9.77726	13.5371	-4.76326	8.12965	10.6174	9.2834	2180.27	48.4417	7139486	127440	3408350	95933.7	1602.46	1217.28	1700000000	0	1610000000	0
4400	S. australis	SAU16	7158.19	1259.97	-25411.3	1604.63	140783	2983.45	-41.0739	51.1384	11.3539	32.0642	-9.85156	14.571	-4.2686	13.0784	13.7254	13.5668	-4.92142	8.13081	7.38199	9.27644	1630.97	48.6723	6889850	127345	2886082	95979.2	368.61	1221.56	1690000000	0	1710000000	0
4375	S. australis	SAU16	3837.07	1260.67	-10466.9	1608.37	55332.8	2993.52	-11.5012	51.1426	13.2926	32.0612	-2.71387	14.5853	1.8951	13.0797	9.16605	13.5965	0.0901832	8.13197	10.3602	9.26947	322.924	48.9018	5849323	127250	1576553	96024.7	-344.629	1225.83	1690000000	0	1970000000	0
4350	S. australis	SAU16	2994.14	1261.36	-2582.99	1612.09	9384.67	3003.55	-5.25347	51.1469	13.031	32.0582	-0.49826	14.5997	1.69668	13.081	-0.529413	13.6261	2.53337	8.13312	9.53982	9.2625	41.5959	49.1302	5320146	127156	1264103	96070.2	-182.214	1230.09	1700000000	0	2010000000	0
4325	S. australis	SAU16	2321.17	1262.05	-826.203	1615.81	1776.06	3013.55	8.2491	51.1511	16.3615	32.0552	0.701295	14.614	2.57434	13.0823	2.63709	13.6556	2.05746	8.13428	9.88944	9.25552	11.0286	49.3576	5085146	127061	1200904	96115.6	-327.839	1234.33	1760000000	0	2010000000	0
4300	S. australis	SAU16	2590.21	1262.74	-484.566	1619.51	1432.1	3023.52	9.81362	51.1553	16.5766	32.0521	-2.11758	14.6282	3.88302	13.0836	1.34001	13.6851	1.17647	8.13544	12.3821	9.24854	5.43352	49.5839	5103092	126966	1192576	96161.1	-388.274	1238.56	1680000000	0	2020000000	0
4275	S. australis	SAU16	3037.88	1263.44	-1062.97	1623.21	1660.89	3033.45	-11.0796	51.1596	10.9699	32.0491	-1.02727	14.6425	2.61167	13.0849	-2.67512	13.7145	-0.157363	8.13659	8.9148	9.24155	0.11029	49.8092	5199574	126871	1230134	96206.4	-268.637	1242.77	1700000000	0	2010000000	0
4250	S. australis	SAU16	2807.28	1264.13	-690.645	1626.9	1492.91	3043.35	-1.04563	51.1638	8.77535	32.0461	-2.37015	14.6568	0.96337	13.0862	0.697074	13.7439	5.19198	8.13775	11.814	9.23456	5.26508	50.0335	5461115	126776	1282643	96251.8	-358.608	1246.97	1680000000	0	2000000000	0
4225	S. australis	SAU16	2951.49	1264.82	-857.308	1630.58	1844.67	3053.22	-1.17571	51.1681	20.0514	32.0431	-0.46992	14.671	3.42405	13.0876	1.9052	13.7731	1.36481	8.13891	11.2192	9.22756	19.1739	50.2568	5716656	126681	1355413	96297.2	-465.469	1251.15	1650000000	0	1980000000	0
4200	S. australis	SAU16	3474.79	1265.51	-1429.9	1634.26	3037.51	3063.06	1.01761	51.1723	23.8224	32.0401	-5.30116	14.6852	1.24838	13.0889	3.19912	13.8024	0.788681	8.14006	11.2431	9.22055	136.781	50.4791	6185322	126585	1543903	96342.5	-645.112	1255.32	1710000000	0	1960000000	0
4175	S. australis	SAU16	5676.34	1266.2	-4398.68	1637.92	15884.2	3072.86	-18.4649	51.1765	-6.60542	32.0371	-3.18913	14.6995	-6.06751	13.0902	9.37775	13.8315	-0.959967	8.14122	12.9466	9.21355	1144.03	50.7004	6963390	126490	2500791	96387.8	-597.006	1259.48	1650000000	0	1740000000	0
4150	S. australis	SAU16	8791.05	1266.89	-21846.5	1641.58	115369	3082.64	-74.9246	51.1808	-13.9543	32.0341	-10.2842	14.7137	-3.43492	13.0915	8.01087	13.8606	-4.83105	8.14237	10.0103	9.20653	2202.22	50.9208	7407342	126395	3425725	96433.1	745.21	1263.62	1650000000	0	1560000000	0
4125	S. australis	SAU16	6790.45	1267.58	-19087.7	1645.22	103224	3092.38	-37.4138	51.185	-4.64866	32.0311	-10.5066	14.7279	-5.52423	13.0928	7.24907	13.8897	-1.77521	8.14353	8.85972	9.19951	1462.22	51.1402	6692140	126299	2634014	96478.4	454.334	1267.75	1670000000	0	1730000000	0
4100	S. australis	SAU16	3793.65	1268.27	-11727.2	1648.87	66179.5	3102.09	-10.5684	51.1893	19.6704	32.028	1.25876	14.742	0.605554	13.0941	7.90004	13.9186	-0.85705	8.14468	11.2456	9.19249	495.845	51.3587	6016435	126204	1663935	96523.6	258.382	1271.86	1670000000	0	1920000000	0
4075	S. australis	SAU16	3331.79	1268.96	-2850.37	1652.5	11724.7	3111.78	-5.20183	51.1935	14.3323	32.025	-1.19871	14.7562	-0.200459	13.0954	0.160664	13.9476	0.477413	8.14584	10.3757	9.18546	55.91	51.5762	5745165	126108	1358587	96568.9	-372.904	1275.96	1660000000	0	1980000000	0
4050	S. australis	SAU16	3057.22	1269.65	-1078.7	1656.12	2341.7	3121.43	6.75336	51.1977	11.631	32.022	-0.266426	14.7704	-1.46613	13.0967	0.22215	13.9764	1.15365	8.14699	9.5788	9.17842	5.48886	51.7928	5717362	126012	1301616	96614.1	-414.557	1280.05	1650000000	0	1990000000	0
4025	S. australis	SAU16	2979.83	1270.34	-1107.17	1659.74	1613.44	3131.05	-3.73757	51.202	18.6427	32.019	-1.35917	14.7845	1.30512	13.098	2.53676	14.0052	0.705377	8.14815	14.8665	9.17138	8.3765	52.0086	5803086	125917	1338341	96659.2	-440.961	1284.13	1670000000	0	1980000000	0
4000	S. australis	SAU16	3287.13	1270.8	-1408.46	1661.53	2547.47	3139.44	6.6712	51.1893	11.0933	32.0195	-4.94862	14.7941	3.95219	13.0989	0.430563	14.0325	1.29896	8.14676	13.9031	9.16383	39.8443	52.1938	5967322	125814	1438205	96693.7	-503.181	1287.26	1650000000	0	1970000000	0
3975	S. australis	SAU16	7157.32	1270.6	-14142.6	1657.86	73191.7	3144.18	-48.7899	51.1258	3.14046	32.0304	-10.19	14.7901	-7.44849	13.0985	10.3026	14.0554	-3.01	8.13776	11.1324	9.15476	1839.38	52.2899	7312586	125691	3128591	96696.1	764.402	1287.59	1660000000	0	1630000000	0
3950	S. australis	SAU16	8907.12	1270.4	-20747.6	1654.18	110202	3148.91	-58.8959	51.0622	-22.0338	32.0413	-13.0678	14.7861	-11.4571	13.0981	4.26264	14.0782	-7.07141	8.12875	9.31452	9.14568	2520.78	52.3858	7659046	125567	3738984	96698.4	605.036	1287.92	1690000000	0	1540000000	0
3925	S. australis	SAU16	6961.45	1270.19	-16120.2	1650.5	84431.7	3153.64	-45.3454	50.9985	1.02267	32.0522	-6.24998	14.7822	-7.06195	13.0977	20.2277	14.101	0.74067	8.11973	11.711	9.13659	1879.05	52.4815	7117356	125444	3072830	96700.8	832.51	1288.24	1670000000	0	1660000000	0
3900	S. australis	SAU16	3840.82	1269.99	-7437.07	1646.81	40106.4	3158.36	-15.0174	50.9348	30.537	32.0632	-3.92693	14.7782	-1.29177	13.0973	10.8206	14.1238	0.219428	8.11069	16.0315	9.1275	361.787	52.577	6109969	125320	1629409	96703.1	-73.6124	1288.57	1680000000	0	1950000000	0
3875	S. australis	SAU16	3047.9	1269.79	-1798.09	1643.1	4691.19	3163.07	7.80121	50.871	12.0515	32.0741	-0.422742	14.7742	1.61933	13.0969	0.324053	14.1465	1.49768	8.10165	13.8361	9.11839	53.0609	52.6724	5727588	125196	1367456	96705.5	-488.202	1288.9	1670000000	0	2000000000	0
3850	S. australis	SAU16	2742.85	1269.58	-927.134	1639.39	1732.78	3167.78	3.3642	50.807	17.9015	32.085	1.21052	14.7702	3.16403	13.0966	1.64493	14.1692	1.85528	8.09259	11.0989	9.10928	9.4029	52.7676	5424714	125072	1263331	96707.8	-375.042	1289.23	1690000000	0	2020000000	0
3825	S. australis	SAU16	2889.28	1269.38	-1091.47	1635.67	1608.85	3172.48	4.41536	50.743	14.3754	32.0959	1.45798	14.7662	0.802133	13.0962	-1.43483	14.1919	2.57805	8.08353	10.0781	9.10016	6.96391	52.8626	5287146	124948	1249235	96710.2	-415.381	1289.55	1670000000	0	2010000000	0
3800	S. australis	SAU16	2576.23	1269.17	-767.456	1631.95	1294.99	3177.17	12.1457	50.679	24.4675	32.1068	1.39685	14.7623	0.0416043	13.0958	-1.13837	14.2145	0.613093	8.07446	9.36364	9.09102	1.9041	52.9574	5153057	124824	1215306	96712.5	-371.858	1289.88	1700000000	0	2010000000	0
3775	S. australis	SAU16	2756.88	1268.97	-802.102	1628.21	1571.95	3181.86	-7.36555	50.6148	6.77007	32.1177	2.0498	14.7583	-1.96595	13.0954	3.577	14.2371	0.941301	8.06537	12.0615	9.08188	9.75709	53.0521	5136326	124700	1213908	96714.9	-414.442	1290.21	1680000000	0	2010000000	0
3750	S. australis	SAU16	2782.85	1268.77	-824.382	1624.47	1934.96	3186.53	1.70414	50.5506	16.2263	32.1286	-2.7507	14.7543	1.57158	13.095	-0.227355	14.2596	2.25907	8.05628	9.61774	9.07273	9.07422	53.1466	5234371	124576	1246789	96717.2	-387.589	1290.54	1730000000	0	2010000000	0
3725	S. australis	SAU16	2550.8	1268.56	-794.52	1620.72	2140.68	3191.21	12.2281	50.4863	23.9845	32.1395	2.86359	14.7503	1.15366	13.0946	-0.125217	14.2821	0.378277	8.04718	12.7043	9.06357	12.9768	53.2409	5455213	124451	1277210	96719.6	-286.693	1290.86	1670000000	0	2000000000	0
3700	S. australis	SAU16	2967.79	1268.36	-1262.87	1616.95	2528.6	3195.87	0.677801	50.4219	12.3676	32.1504	-1.32074	14.7463	1.36979	13.0942	0.236348	14.3046	3.08353	8.03806	13.724	9.0544	20.7836	53.3351	5751420	124326	1343403	96721.9	-301.594	1291.19	1670000000	0	2000000000	0
3675	S. australis	SAU16	4388.14	1268.15	-3123.76	1613.18	11708.6	3200.53	-0.516603	50.3574	7.16015	32.1612	-0.122898	14.7424	-0.340567	13.0938	9.03964	14.327	-0.567357	8.02894	11.977	9.04522	625.361	53.4291	6485690	124202	1980290	96724.3	-541.852	1291.52	1690000000	0	1860000000	0
3650	S. australis	SAU16	7771.23	1267.95	-20778	1609.4	110751	3205.18	-63.03	50.2929	-6.23524	32.1721	-10.4208	14.7384	-6.83202	13.0935	12.2466	14.3494	-5.29899	8.0198	10.1586	9.03604	2216.34	53.523	7483644	124077	3461702	96726.6	1693.04	1291.84	1730000000	0	1570000000	0
3625	S. australis	SAU16	8802.18	1383	-25142.6	1751.58	138145	3501.63	-51.7141	54.7944	-18.3824	35.1087	-11.2453	16.0739	-12.6521	14.2834	5.1134	15.6784	-7.23807	8.73889	8.59034	9.84746	2382	58.4909	7369964	135220	3609674	105522	898.366	1409.64	1680000000	0	1530000000	0
3600	S. australis	SAU16	7058.96	1267.54	-18995.8	1601.82	108800	3214.46	-45.0718	50.1635	5.13338	32.1939	-9.26921	14.7304	-3.37166	13.0927	4.15905	14.3942	-4.17088	8.0015	9.42725	9.01763	1921.65	53.7102	7020035	123827	3139431	96731.3	-9.67942	1292.5	1720000000	0	1620000000	0
3575	S. australis	SAU16	8147.44	1267.34	-21041.7	1598.01	113666	3219.09	-69.0615	50.0987	-8.71448	32.2047	-11.3351	14.7264	-12.5636	13.0923	4.43837	14.4165	-8.45451	7.99233	6.26792	9.00841	1897.49	53.8035	6962379	123701	3119438	96733.7	323.732	1292.82	1680000000	0	1630000000	0
3550	S. australis	SAU16	5531.45	1267.13	-17241	1594.2	93198.7	3223.72	-27.028	50.0338	15.964	32.2156	-5.09965	14.7224	-4.33972	13.0919	20.8374	14.4387	-2.89885	7.98315	7.94329	8.99919	1234.2	53.8967	6461467	123576	2362706	96736	524.291	1293.15	1700000000	0	1800000000	0
3525	S. australis	SAU16	3024.23	1263.84	-4359.17	1587.29	22268.2	3214.11	-5.41488	49.8931	22.379	32.1518	-4.33537	14.6849	5.63654	13.0549	12.4563	14.4183	1.3912	7.95828	10.0946	8.97195	173.62	53.7964	5461602	123142	1359727	96450.7	-382.98	1290	1700000000	0	1980000000	0
3500	S. australis	SAU16	2408.72	1259.51	-1065.9	1579.31	3075.94	3199.7	1.22785	49.7268	15.649	32.0629	0.419714	14.6362	1.86681	13.0054	-0.396454	14.3835	0.360447	7.92807	11.2386	8.9386	20.1755	53.6313	5054854	122603	1166086	96068.3	-328.771	1285.69	1660000000	0	1990000000	0
3475	S. australis	SAU16	2654.14	1255.16	-828.087	1571.3	1552.55	3185.23	13.5763	49.5598	12.7292	31.9737	-1.40819	14.5873	0.806991	12.9558	2.25704	14.3486	-1.51544	7.89774	10.1384	8.90513	7.75056	53.4656	4833249	122062	1127080	95684.2	-446.107	1281.36	1640000000	0	1990000000	0
3450	S. australis	SAU16	2505.95	1250.8	-651.014	1563.24	1479.5	3170.69	14.6186	49.3923	10.7145	31.8843	-0.68895	14.5382	4.66827	12.906	0.0112017	14.3137	0.892656	7.8673	7.70201	8.87153	9.76794	53.2994	4776200	121518	1126313	95298.7	-418.861	1277.01	1640000000	0	1990000000	0
3425	S. australis	SAU16	2492.6	1246.42	-800.572	1555.14	1410.44	3156.09	5.24981	49.2242	18.1512	31.7946	-2.66949	14.4889	3.53425	12.856	1.56448	14.2787	2.67787	7.83674	7.29399	8.8378	9.71535	53.1327	4845943	120972	1130046	94911.6	-322.837	1272.65	1680000000	0	1990000000	0
3400	S. australis	SAU16	2766.56	1242.03	-918.055	1547	2031.86	3141.41	-4.09645	49.0556	14.1695	31.7047	-1.11532	14.4395	0.880666	12.8058	-1.35409	14.2435	-1.08811	7.80606	10.3655	8.80394	7.80945	52.9654	5045284	120424	1200494	94522.9	-355.165	1268.28	1690000000	0	2000000000	0
3375	S. australis	SAU16	2638.54	1237.62	-746.232	1538.82	2135.93	3126.67	8.77384	48.8864	31.9894	31.6145	-1.10899	14.3899	4.54613	12.7554	5.03002	14.2083	2.58645	7.77526	13.8376	8.76995	13.1568	52.7976	5406656	119873	1267700	94132.5	-411.308	1263.88	1680000000	0	1990000000	0
3350	S. australis	SAU16	3441.91	1233.2	-1442.73	1530.59	3755.68	3111.86	-7.45609	48.7166	23.3204	31.524	-2.15049	14.3401	5.01532	12.7048	4.71483	14.173	1.54867	7.74433	12.7788	8.73583	185.859	52.6293	5936198	119320	1520663	93740.6	-455.718	1259.48	1670000000	0	1960000000	0
3325	S. australis	SAU16	5491.51	1134.24	-3587.9	1405.21	13458.4	2858.75	-26.9791	44.8118	6.18074	29.0154	-1.82222	13.191	-5.14075	11.6806	14.6474	13.0501	0.568233	7.11996	9.20853	8.03223	943.686	48.4251	6634323	109628	2261330	86166.5	-985.149	1158.52	1650000000	0	1790000000	0
3300	S. australis	SAU16	6813.31	1224.3	-9361.02	1514	46091.8	3082.02	-48.3768	48.3751	-13.9122	31.3423	-3.84131	14.2401	-3.35069	12.603	15.9553	14.1022	-4.24423	7.68211	12.0969	8.66719	1706.19	52.2911	6929821	118205	2936400	92951.8	-111.626	1250.62	1680000000	0	1680000000	0
3275	S. australis	SAU16	7189.1	1219.83	-28055.7	1505.63	153237	3066.99	-34.8329	48.2035	16.7645	31.2511	-6.66929	14.1898	-5.85949	12.5518	19.0859	14.0666	-4.92092	7.65081	10.2965	8.63266	2023.91	52.1212	6823376	117643	3066989	92554.8	576.596	1246.17	1670000000	0	1640000000	0
3250	S. australis	SAU16	5928.18	1215.34	-20928.6	1497.22	116603	3051.89	-32.266	48.0313	19.7085	31.1596	-7.67665	14.1394	-6.41413	12.5003	10.8559	14.031	-1.67971	7.61939	10.7875	8.598	1165.93	51.9507	6348952	117079	2299582	92156.2	786.827	1241.7	1680000000	0	1800000000	0
3225	S. australis	SAU16	3206.93	1320.9	-6948.35	1624.11	35194.2	3312.78	4.84769	52.2092	25.2751	33.8922	-1.96999	15.3695	1.1069	13.5804	7.14496	15.2675	0.600722	8.27763	12.7296	9.34167	241.421	56.4868	5462025	127104	1419790	100097	-163.68	1349.69	1650000000	0	1960000000	0
3200	S. australis	SAU16	2911.84	1206.31	-1747.98	1480.26	5519.32	3021.46	5.30443	47.685	13.5319	30.9758	-3.36504	14.0379	0.163124	12.3969	2.37049	13.9594	0.384354	7.55614	8.90142	8.52825	26.4674	51.608	5189633	115943	1194256	91353.7	-234.789	1232.71	1660000000	0	1990000000	0
3175	S. australis	SAU16	2948.89	1201.77	-927.75	1471.7	1582.62	3006.13	9.2761	47.5108	66.9607	30.8835	-3.2705	13.9869	1.60433	12.3448	1.31937	13.9235	1.77682	7.52431	9.01621	8.49315	5.91514	51.4358	5251198	115370	1207461	90949.8	-522.549	1228.19	1720000000	0	2000000000	0
3150	S. australis	SAU16	3305.24	1197.21	-1444.55	1463.1	1872.3	2990.72	-11.091	47.3361	8.97129	30.7909	-3.76586	13.9357	0.261734	12.2925	-1.95675	13.8875	-0.792921	7.49235	11.213	8.45792	11.705	51.263	5465630	114795	1266740	90544	-480.963	1223.66	1670000000	0	1980000000	0
3125	S. australis	SAU16	3288.23	1192.63	-1182.98	1454.44	2376.32	2975.23	-8.75043	47.1607	16.9325	30.698	-2.86736	13.8843	-2.17313	12.24	1.83224	13.8514	0.544451	7.46026	11.8117	8.42253	54.95	51.0896	5990006	114217	1439647	90136.5	-602.134	1219.11	1670000000	0	1980000000	0
3100	S. australis	SAU16	4881.96	1188.04	-2685.48	1445.73	8152.42	2959.66	-23.9542	46.9847	16.6311	30.6049	-4.79155	13.8327	-4.2079	12.1873	8.38207	13.8152	-0.653251	7.42802	12.5211	8.387	740.425	50.9157	6615697	113636	2115867	89727.1	-664.503	1214.54	1660000000	0	1850000000	0
3075	S. australis	SAU16	6815.14	1183.5	-6589.53	1439.23	30110.1	2944.91	-39.3852	46.8038	-1.11858	30.4856	-5.4238	13.775	-7.94687	12.133	9.73681	13.7841	-3.5933	7.39582	9.71456	8.35125	1674.96	50.7611	7085572	113073	2824490	89339.2	-421.018	1209.72	1680000000	0	1690000000	0
3050	S. australis	SAU16	7545.19	1179.13	-17971.6	1439.47	103664	2932.8	-54.5608	46.6098	0.882104	30.2883	-12.9377	13.6991	-2.37327	12.0746	7.04487	13.7687	-2.74465	7.36402	10.8372	8.31517	1925.2	50.6659	7126880	112569	3038413	89019.8	1241.3	1204.15	1680000000	0	1670000000	0
3025	S. australis	SAU16	4482.84	1174.75	-11281.8	1439.71	59055.6	2920.65	-12.7298	46.415	11.4184	30.0895	-6.18795	13.6228	-1.65927	12.016	5.47729	13.7534	-0.890542	7.33208	10.4862	8.27893	724.84	50.5705	6360142	112064	1950277	88699.2	590.755	1198.55	1740000000	0	1890000000	0
3000	S. australis	SAU16	3295.83	1170.35	-1691.88	1439.96	5606.16	2908.44	-8.63691	46.2194	13.1396	29.8895	1.56112	13.5461	2.55692	11.9571	-2.72146	13.738	0.828382	7.3	10.7616	8.24252	68.2285	50.475	6004400	111556	1432966	88377.5	-642.971	1192.93	1740000000	0	1990000000	0
2975	S. australis	SAU16	3552.49	1165.93	-1296.73	1440.2	2321.9	2896.19	0.287946	46.0229	15.4501	29.6882	-3.96252	13.4689	1.20417	11.8979	2.62739	13.7226	1.89332	7.26778	12.7631	8.20596	82.9962	50.3792	6268408	111046	1485836	88054.7	-676.951	1187.28	1690000000	0	2010000000	0
2950	S. australis	SAU16	4203.49	1161.5	-1839.4	1440.44	4951	2883.88	-11.6888	45.8256	17.2075	29.4854	-1.67281	13.3913	1.75984	11.8383	1.73724	13.7071	1.2279	7.23541	13.3594	8.16924	474.099	50.2833	6681195	110533	1904478	87730.6	-460.389	1181.61	1720000000	0	1940000000	0
2925	S. australis	SAU16	6264.19	1157.05	-5219.24	1440.68	20895.1	2871.52	-52.3037	45.6275	0.244223	29.2813	-5.7471	13.3133	-1.92178	11.7785	6.70045	13.6917	0.698743	7.2029	12.0829	8.13234	1482.83	50.1872	7302229	110018	2801669	87405.3	-496.886	1175.91	1710000000	0	1760000000	0
2900	S. australis	SAU16	8481.29	1152.59	-18634.9	1440.93	98087.7	2859.1	-48.786	45.4284	-11.0793	29.0757	-15.6368	13.2347	-13.0317	11.7184	17.5579	13.6762	-1.99296	7.17024	11.1346	8.09528	2407.98	50.0909	7744650	109500	3576012	87078.8	97.0301	1170.18	1700000000	0	1610000000	0
2875	S. australis	SAU16	5901.58	1148.1	-14669.7	1441.17	74913.5	2846.63	-38.2054	45.2286	12.5426	28.8686	-6.24791	13.1557	-2.74358	11.6579	24.4597	13.6607	-2.12936	7.13743	11.5637	8.05805	1284.12	49.9945	6868347	108981	2514154	86751.1	703.734	1164.42	1670000000	0	1770000000	0
2850	S. australis	SAU16	4216.77	1143.6	-4335.47	1441.41	21905	2834.11	-5.51921	45.0278	2.75511	28.6601	-2.26523	13.0763	-2.66573	11.5972	11.2645	13.6452	0.462976	7.10447	11.9833	8.02065	280.129	49.8978	6178338	108458	1590473	86422.2	-305.674	1158.63	1670000000	0	1950000000	0
2825	S. australis	SAU16	3136.51	1139.08	-1563.95	1441.65	4768.34	2821.53	9.38224	44.8261	18.7432	28.45	1.31229	12.9963	2.65078	11.5361	5.23103	13.6297	2.54214	7.07136	11.5307	7.98307	84.2242	49.801	6039753	107933	1417701	86091.9	-418.82	1152.82	1650000000	0	1970000000	0
2800	S. australis	SAU16	3547.6	1237.69	-1169.61	1572.97	2076.44	3064.24	-2.59224	48.6802	283.544	30.8055	-2.19383	14.09	4.00079	12.5179	2.84883	14.8518	2.78741	7.67792	12.5501	8.66761	54.5822	54.2225	6033974	117170	1403345	93556.9	-426.011	1251.24	1660000000	0	1960000000	0
2775	S. australis	SAU16	3652.59	1129.99	-1361.61	1442.13	2691.48	2796.2	-9.80262	44.42	10.4463	28.0252	-2.27185	12.8349	-0.703894	11.413	3.92979	13.5986	4.66808	7.00466	13.0167	7.90737	141.399	49.6068	6255560	106876	1536453	85427.7	-478.806	1141.1	1660000000	0	1960000000	0
2750	S. australis	SAU16	4543.46	1125.42	-3499.14	1442.38	14685.9	2783.44	-8.41536	44.2155	6.65002	27.8103	-2.98814	12.7535	3.24768	11.3509	20.7944	13.583	2.7196	6.97107	13.8336	7.86925	742.489	49.5093	6618280	106343	2070531	85093.6	-279.353	1135.19	1690000000	0	1840000000	0
2725	S. australis	SAU16	8222.47	1120.83	-15372.4	1442.62	77901.9	2770.63	-38.701	44.0101	-5.70302	27.5937	-11.8171	12.6715	-7.29363	11.2886	25.6017	13.5674	-5.5064	6.93733	10.1355	7.83095	2113.29	49.4117	7524739	105808	3364284	84758.2	915.298	1129.26	1670000000	0	1580000000	0
2700	S. australis	SAU16	8648.06	1116.21	-21398.1	1442.86	115873	2757.76	-58.6128	43.8038	-3.71815	27.3755	-15.3999	12.5889	-8.47597	11.2258	12.3097	13.5518	-5.50849	6.90341	8.02978	7.79245	2323.04	49.3139	7636912	105270	3620512	84421.5	1103.86	1123.29	1650000000	0	1540000000	0
2675	S. australis	SAU16	5224.1	1111.58	-8936.33	1443.1	41110.8	2744.83	-21.5985	43.5964	4.2791	27.1555	-3.49763	12.5059	-6.15987	11.1627	14.0285	13.5362	0.215424	6.86933	11.9814	7.75377	950.596	49.216	6738254	104729	2301791	84083.5	-177.876	1117.29	1670000000	0	1800000000	0
2650	S. australis	SAU16	3899.65	1106.93	-4395.07	1443.34	21064.6	2731.84	-3.94107	43.3881	11.7712	26.9337	-0.139538	12.4223	-0.951487	11.0992	9.83995	13.5205	2.05149	6.83507	10.6709	7.71489	375.89	49.1178	6305904	104185	1706477	83744	-273.724	1111.26	1680000000	0	1910000000	0
2625	S. australis	SAU16	3448.4	1102.27	-1944.19	1443.59	7416.17	2718.79	5.85963	43.1788	15.4177	26.71	1.02079	12.3381	-1.79965	11.0354	9.91569	13.5049	1.18538	6.80065	11.8986	7.67581	192.088	49.0194	6130558	103639	1557980	83403.2	-539.71	1105.19	1690000000	0	1940000000	0
2600	S. australis	SAU16	3122.99	1096.49	-1343.12	1433.24	2523.28	2701.68	7.26671	42.9587	21.5601	26.5466	-0.129435	12.2738	-1.05707	10.98	9.49642	13.4476	-0.0485273	6.76852	11.7088	7.63454	108.949	48.8367	5994331	103062	1462126	82988.5	-400.905	1097.52	1670000000	0	1960000000	0
2575	S. australis	SAU16	3305.49	1090.33	-1479.94	1419.24	3336.99	2683.12	2.38199	42.7342	9.6997	26.4029	-2.67842	12.2161	6.6361	10.9272	9.23157	13.3762	3.04201	6.73706	14.6419	7.59238	133.584	48.6251	5986670	102472	1473512	82547.3	-531.13	1089.26	1650000000	0	1950000000	0
2550	S. australis	SAU16	4547.98	1084.13	-4052.99	1405.11	17333.6	2664.44	-3.34881	42.5085	14.2408	26.2584	-6.66667	12.1581	-0.159348	10.8742	13.4698	13.3043	1.09637	6.70546	8.88912	7.54998	734.061	48.4126	6619676	101879	2104323	82103.8	-231.752	1080.94	1680000000	0	1840000000	0
2525	S. australis	SAU16	8638.64	994.98	-17129.7	1283.84	89689.2	2442.11	-66.8502	39.0292	-16.8796	24.1044	-5.68011	11.1691	-9.50329	9.98854	15.2364	12.2143	-6.06539	6.16034	10.3453	6.92986	2228.9	44.4915	7528342	93492	3565733	75376.6	873.585	990.049	1650000000	0	1550000000	0
2500	S. australis	SAU16	9129.77	1071.62	-20550.5	1376.4	107171	2626.67	-77.5387	42.0535	-13.3571	25.967	-18.298	12.0413	-11.8748	10.7674	18.9116	13.1595	-7.92021	6.64179	7.47436	7.46446	2449.33	47.9848	7504712	100683	3686764	81209.6	413.207	1064.1	1670000000	0	1530000000	0
2475	S. australis	SAU16	7217.86	1065.32	-14376.5	1361.82	71864.3	2607.58	-30.4505	41.8242	-8.50842	25.82	-11.6357	11.9824	-4.98695	10.7135	16.7048	13.0865	-4.04838	6.60973	10.3906	7.42134	1659.37	47.7694	6908294	100080	2916441	80758.7	105.88	1055.58	1670000000	0	1680000000	0
2450	S. australis	SAU16	4020.89	1058.97	-5412.12	1347.08	31345.9	2588.34	-2.77602	41.5936	28.9878	25.6723	-2.53365	11.9233	0.452446	10.6595	15.2095	13.0131	0.999503	6.57752	14.7605	7.37795	474.45	47.5531	6296724	99472.4	1816824	80305.4	28.3742	1046.99	1650000000	0	1900000000	0
2425	S. australis	SAU16	3109.55	1052.59	-1986.6	1332.18	8010.32	2568.97	15.0935	41.3616	18.0912	25.5236	0.465833	11.8639	-0.0756505	10.6051	11.6232	12.9392	2.03705	6.54514	10.1926	7.33432	134.957	47.3358	5819956	98861.6	1419335	79849.4	-325.848	1038.33	1660000000	0	1960000000	0
2400	S. australis	SAU16	3029.72	1141.27	-1200.78	1436.85	3226.18	2781.22	4.1674	44.8674	17.719	27.6809	-1.26382	12.8772	0.692785	11.5096	8.01753	14.0345	1.46363	7.10466	13.1321	7.95318	121.62	51.4009	5662842	107178	1370295	86608.2	-405.906	1123.2	1650000000	0	1960000000	0
2375	S. australis	SAU16	4132.34	1039.7	-1898.03	1301.87	6363.19	2529.77	10.1444	40.8939	12.7221	25.2237	-2.20727	11.7441	0.149164	10.4955	6.83138	12.7903	-0.219323	6.4799	11.638	7.24625	356.854	46.8981	6146121	97628.4	1635928	78929.6	-413.553	1020.79	1660000000	0	1920000000	0
2350	S. australis	SAU16	7050.03	1033.2	-10836.1	1286.44	54325.8	2509.95	-30.2491	40.658	-4.29522	25.0725	-6.30626	11.6838	-6.69746	10.4403	28.159	12.7151	-1.68802	6.44704	10.4767	7.20182	1836.09	46.6777	7294287	97005.9	3050298	78465.6	208.829	1011.91	1670000000	0	1660000000	0
2325	S. australis	SAU16	9278.13	1026.65	-13976	1270.83	68361.3	2489.96	-62.5296	40.4207	-7.87589	24.9203	-11.204	11.6231	-9.07624	10.3848	25.1251	12.6395	-5.4451	6.414	9.8306	7.1571	2993.01	46.4563	7805878	96379.4	3818320	77998.9	421.958	1002.95	1650000000	0	1500000000	0
2300	S. australis	SAU16	8903.03	1020.07	-15277	1255.02	76157.4	2469.81	-77.469	40.1821	-5.26632	24.7671	-10.1425	11.5621	-12.9021	10.329	28.9574	12.5635	-4.47749	6.3808	9.66766	7.11211	3010.89	46.2338	7700694	95748.7	3608840	77529.4	-50.6826	993.903	1690000000	0	1540000000	0
2275	S. australis	SAU16	5896.85	1013.44	-9152.51	1239.02	44518	2449.5	-23.8516	39.942	-7.90954	24.613	-6.64892	11.5008	-3.02962	10.2729	30.8669	12.487	-1.34573	6.34742	11.7026	7.06683	1499.5	46.0103	6761095	95114	2499760	77057.1	-70.582	984.776	1660000000	0	1750000000	0
2250	S. australis	SAU16	3426	1006.76	-3406.89	1222.8	14687.5	2429.02	1.02813	39.7004	10.969	24.458	1.52358	11.4392	0.442338	10.2165	27.7872	12.41	0.975446	6.31386	12.7642	7.02126	479.358	45.7857	5934620	94474.9	1663433	76581.8	-554.693	975.564	1670000000	0	1910000000	0
2225	S. australis	SAU16	2951.22	1000.05	-1036.67	1206.36	3591.03	2408.36	3.52481	39.4574	20.241	24.3019	-0.26706	11.3773	0.593515	10.1597	10.6127	12.3326	2.42793	6.28013	11.6934	6.97539	146.495	45.5599	5425496	93831.5	1335939	76103.5	-438.746	966.264	1670000000	0	1980000000	0
2200	S. australis	SAU16	2899.2	993.284	-1107.49	1189.7	3558.99	2387.53	-0.580206	39.2129	9.27952	24.1448	-1.71551	11.315	2.48007	10.1027	8.90401	12.2546	2.91028	6.24621	10.2609	6.92922	94.9934	45.3331	5368996	93183.6	1278783	75622.2	-422.678	956.874	1660000000	0	1990000000	0
2175	S. australis	SAU16	4003.12	986.475	-4704.37	1172.8	22962.9	2366.51	-14.8908	38.9668	14.2974	23.9868	-1.24118	11.2523	3.16319	10.0453	15.5355	12.1762	0.680436	6.21211	12.1291	6.88274	469.639	45.105	6066935	92531.3	1655980	75137.9	-536.2	947.391	1650000000	0	1910000000	0
2150	S. australis	SAU16	7166.24	979.598	-13955.1	1157.22	70712.7	2346.57	-35.6843	38.7054	2.56992	23.8214	-11.142	11.1828	-8.44798	9.98584	40.6264	12.0948	-2.54649	6.17495	11.896	6.83516	2179.41	44.8763	7111429	91853.8	2905602	74640.6	173.295	939.335	1650000000	0	1680000000	0
2125	S. australis	SAU16	9116.69	972.609	-14844.1	1146.16	73044.3	2330.27	-62.4605	38.4005	-13.9927	23.6363	-12.0713	11.0931	-13.4108	9.92071	44.3001	12.0054	-4.23011	6.12891	11.6793	6.78489	3562.53	44.6476	7807374	91109.6	3740460	74110.6	35.8328	935.805	1670000000	0	1510000000	0
2100	S. australis	SAU16	9768.49	965.568	-12942.2	1134.99	63618	2313.86	-92.9097	38.0932	-18.8376	23.4497	-17.6263	11.0027	-7.71105	9.85516	38.1052	11.9154	-2.6308	6.08251	10.3256	6.73424	3558.4	44.4178	7777806	90359.3	3698046	73576.9	-507.064	932.261	1680000000	0	1530000000	0
2075	S. australis	SAU16	6906.14	958.477	-9155.49	1123.71	42391.9	2297.34	-37.6889	37.7835	-2.09275	23.2616	-5.51472	10.9115	-1.96509	9.78916	48.0283	11.8246	-1.67969	6.03576	14.6863	6.68321	2259.1	44.1868	7263362	89602.7	2955662	73039.1	-284.349	928.703	1690000000	0	1680000000	0
2050	S. australis	SAU16	4137.6	951.332	-4837.15	1112.32	20781.2	2280.7	-1.29384	37.4711	16.491	23.0719	-2.81175	10.8196	-1.8903	9.72272	28.9375	11.7332	1.93258	5.98865	14.4128	6.63179	869.777	43.9545	6380958	88839.7	2012677	72497.5	-580.538	925.132	1690000000	0	1870000000	0
2025	S. australis	SAU16	3482.25	944.134	-2131.66	1100.8	7122.37	2263.93	0.763325	37.1561	18.7208	22.8807	-3.0271	10.7268	2.41348	9.65582	18.1092	11.641	0.643412	5.94116	14.0481	6.57997	426.771	43.7211	5817449	88070	1587232	71951.7	-533.164	921.548	1670000000	0	1940000000	0
2000	S. australis	SAU16	3049.54	936.88	-1668	1089.17	5915.44	2247.04	-3.90026	36.8385	18.8687	22.6879	-1.7252	10.6333	2.80312	9.58845	13.4819	11.5481	1.93639	5.89329	12.2515	6.52773	250.815	43.4863	5660007	87293.6	1449557	71401.8	-202.605	917.949	1670000000	0	1970000000	0
1975	S. australis	SAU16	3649.48	1014.08	-1914.48	1175.36	6465.27	2432.74	-1.89841	39.8379	16.8688	24.5383	-3.89878	11.497	-0.389587	10.3861	13.5351	12.4958	2.49429	6.37639	12.0227	7.06372	329.072	47.1822	5876122	94374.7	1550450	77288.2	-462.37	997.457	1700000000	0	1950000000	0
1950	S. australis	SAU16	5055.32	922.2	-6950.23	1065.53	34566.1	2212.86	-22.4274	36.1948	5.90656	22.2973	-8.17689	10.4437	-3.85656	9.45228	29.5805	11.3601	-1.0374	5.79636	13.2902	6.42199	1235.77	43.013	6522418	85719.6	2208456	70289	220.994	910.708	1700000000	0	1820000000	0
1925	S. australis	SAU16	8435.35	914.773	-13082.5	1053.5	67610.6	2195.58	-58.3067	35.8686	-7.87972	22.0994	-13.6803	10.3476	-9.20099	9.38345	43.6513	11.2648	-3.78072	5.74728	8.63007	6.36846	3063.79	42.7744	7541154	84921.7	3405192	69725.9	502.195	907.066	1740000000	0	1600000000	0
1900	S. australis	SAU16	10204.9	907.284	-12890.5	1041.34	61857.1	2178.16	-88.2316	35.5394	-24.9691	21.8997	-21.3411	10.2506	-16.5713	9.31412	42.1299	11.1688	-7.7986	5.69778	12.7244	6.31447	3848.55	42.5345	7945354	84116.2	3900072	69158.3	-178.542	903.41	1710000000	0	1490000000	0
1875	S. australis	SAU16	8631.26	899.733	-10666.7	1029.04	48974	2160.6	-60.3084	35.2072	-12.7627	21.6981	-11.4388	10.1526	-8.90283	9.24426	57.1976	11.072	-3.4474	5.64785	9.62919	6.26002	3099	42.2932	7668649	83302.9	3486025	68586	-60.5512	899.738	1660000000	0	1560000000	0
1850	S. australis	SAU16	6755.28	892.118	-5928.82	1016.58	23807.9	2142.89	-38.1092	34.8717	-5.93845	21.4947	-7.7818	10.0538	-10.4251	9.17388	41.2469	10.9743	-2.70908	5.59747	12.5066	6.20509	1806.92	42.0505	7017479	82481.6	2699102	68008.9	-533.642	896.052	1660000000	0	1720000000	0
1825	S. australis	SAU16	4762.73	884.438	-3963.98	1003.98	15929.6	2125.04	-15.8338	34.5331	17.6169	21.2893	-0.943283	9.9539	-1.37079	9.10294	26.4537	10.8757	0.348152	5.54663	12.6793	6.14967	918.049	41.8064	6376350	81652	2005460	67426.8	-435.284	892.35	1670000000	0	1850000000	0
1800	S. australis	SAU16	5092.55	876.69	-5289.65	991.206	21723.7	2107.03	0.453419	34.191	0.212553	21.0819	-3.07299	9.85303	-1.33756	9.03145	33.4922	10.7762	0.375917	5.49532	15.8326	6.09375	1055.66	41.5609	6471306	80813.9	2102358	66839.6	-459.264	888.633	1680000000	0	1840000000	0
1775	S. australis	SAU16	5903.27	868.873	-7623.82	978.271	35375.9	2088.87	-31.5981	33.8456	-2.4952	20.8725	-7.11913	9.7511	-4.87381	8.95939	37.3501	10.6758	-0.917946	5.44353	11.8159	6.03731	1535.16	41.3139	6605554	79967.1	2390196	66247.2	-669.032	884.9	1700000000	0	1790000000	0
1750	S. australis	SAU16	6673.18	860.985	-7957.64	965.162	33846.7	2070.55	-35.14	33.4965	7.79624	20.6609	-10.4245	9.64811	-9.21884	8.88675	44.3128	10.5744	-3.22281	5.39124	11.6823	5.98034	1685.28	41.0654	6768584	79111.1	2518272	65649.5	-447.953	881.152	1690000000	0	1760000000	0
1725	S. australis	SAU16	7313.13	853.024	-9266.65	951.873	46961.1	2052.07	-62.8784	33.1438	2.09352	20.4472	-8.33844	9.544	-11.4585	8.8135	55.2406	10.472	-2.73241	5.33844	14.618	5.92282	2394.86	40.8154	7237711	78245.9	2990728	65046.3	-549.846	877.388	1680000000	0	1670000000	0
1700	S. australis	SAU16	8393.88	779.99	-12359.1	866.212	58024.2	1877	-46.162	30.2652	-5.34185	18.675	-12.2541	8.71269	-12.162	8.06737	67.6383	9.57109	-3.76207	4.87857	11.098	5.4136	2871.33	37.4436	7557038	71419.3	3405799	59480.8	-312.234	806.406	1710000000	0	1590000000	0
1675	S. australis	SAU16	7845.01	835.617	-9979.23	932.191	45031.5	2015.32	-46.0831	32.4151	-9.42817	20.0031	-9.03312	9.33857	-6.92433	8.63016	71.2268	10.2359	-5.78334	5.22213	10.0183	5.79847	2405.9	40.1456	7453868	76457.1	3088777	63737.8	-531.583	865.649	1670000000	0	1630000000	0
1650	S. australis	SAU16	7031.34	825.714	-7529.9	928.436	35584.7	1997.31	-45.294	32.0346	0.901205	19.7691	-8.09932	9.23942	-7.72761	8.50741	58.6722	10.0917	-0.836075	5.15529	13.3392	5.72887	1974.01	39.6671	7287090	75522.4	2823153	63001.7	-345.264	856.212	1650000000	0	1680000000	0
1625	S. australis	SAU16	5085.73	815.691	-7398.41	924.666	36860.2	1979.13	-20.1293	31.6495	13.9479	19.5322	-4.73858	9.13919	-4.68104	8.38286	68.7971	9.94546	1.60359	5.08757	15.7496	5.65842	1203.8	39.1828	6945544	74576.1	2325174	62256.9	-153.125	846.671	1680000000	0	1810000000	0
1600	S. australis	SAU16	4161.42	805.543	-6110.13	920.881	29228.1	1960.79	-4.90801	31.2597	4.82897	19.2925	-0.437723	9.03786	-1.78358	8.25643	28.6261	9.79702	0.975535	5.01894	14.481	5.58708	648.328	38.6924	6132744	73617.6	1750350	61503.1	-523.496	837.021	1690000000	0	1910000000	0
1575	S. australis	SAU16	3444.08	867.563	-4612.75	1000.45	21157.2	2118.84	-5.23492	33.6709	10.4374	20.7815	-3.55013	9.74768	-1.11339	8.86696	28.9567	10.5232	1.6566	5.39931	10.0889	6.01617	416.95	41.6681	5279581	79250.7	1472783	66261.7	-322.092	902.464	1670000000	0	1940000000	0
1550	S. australis	SAU16	4567.57	784.855	-6242.09	913.264	31249.5	1923.57	-12.0297	30.4651	4.1227	18.8039	-5.02463	8.8317	-0.36161	7.99759	30.1588	9.4932	0.644727	4.87879	15.2761	5.4416	862.639	37.6925	6023922	71662.2	1881749	59967	-184.453	817.379	1670000000	0	1880000000	0
1525	S. australis	SAU16	6114.74	774.303	-8059.38	909.432	36822.2	1904.69	-26.9059	30.0599	-3.3193	18.5547	-1.37063	8.72679	-6.72764	7.86497	43.2703	9.33757	-0.528353	4.80718	12.8946	5.36738	1374.61	37.1825	6599076	70664.2	2351656	59184	-288.07	807.379	1670000000	0	1790000000	0
1500	S. australis	SAU16	6359.77	763.605	-8169.37	905.583	37184	1885.62	-25.7824	29.6492	3.31454	18.3022	-6.98807	8.6206	-8.30696	7.73008	44.0034	9.17931	-3.10109	4.73449	16.9115	5.29212	1548.25	36.6654	6933372	69651.9	2550627	58390.5	-209.301	797.253	1680000000	0	1760000000	0
1475	S. australis	SAU16	6802.34	752.756	-9656.26	901.718	46875.3	1866.36	-36.9404	29.2327	5.42147	18.0461	-7.1489	8.5131	-6.36675	7.59279	46.4715	9.01828	-4.51234	4.66066	14.7198	5.21578	1733.5	36.1409	6895016	68624.7	2619288	57586.1	-277.139	786.998	1660000000	0	1750000000	0
1450	S. australis	SAU16	6008.06	741.747	-9659.43	897.836	45981.5	1846.9	-23.8922	28.8103	-0.00338389	17.7863	-1.27133	8.40422	-6.35359	7.45298	39.6923	8.85431	0.275795	4.58565	13.3739	5.1383	1613.99	35.6086	6697720	67581.8	2559375	56770.3	-102.32	776.606	1670000000	0	1750000000	0
1425	S. australis	SAU16	5936.26	730.573	-8748.33	893.937	42947.1	1827.22	-21.9706	28.3815	2.72728	17.5227	-10.595	8.2939	-6.92554	7.31049	26.4513	8.68725	-3.17341	4.50939	16.9523	5.05963	1470.79	35.0683	6506726	66522.6	2369938	55942.6	-491.863	766.074	1680000000	0	1780000000	0
1400	S. australis	SAU16	5390.43	719.226	-7220.76	890.022	36204.7	1807.34	-31.4813	27.9461	2.0683	17.2551	-2.61474	8.1821	-3.71379	7.16516	30.7175	8.51691	-0.839467	4.43181	16.5887	4.97972	1600.64	34.5195	6395560	65446.3	2454860	55102.4	-109.685	755.395	1700000000	0	1760000000	0
1375	S. australis	SAU16	5639.26	707.696	-8831.44	886.089	43211.9	1787.23	-15.8239	27.5039	58.1365	16.9832	-2.1685	8.06876	-2.93867	7.01683	27.2143	8.3431	-2.36209	4.35286	14.7937	4.89851	1372.92	33.9619	6062926	64352	2205968	54249.3	-195.886	744.563	1680000000	0	1800000000	0
1350	S. australis	SAU16	5087.12	695.976	-7633.89	882.138	39640.3	1766.9	-22.7632	27.0544	-1.4546	16.707	-8.39624	7.9538	-3.70958	6.8653	22.3233	8.16559	-0.551899	4.27244	12.2833	4.81593	1264.97	33.395	5529044	63238.7	2071736	53382.5	-90.1247	733.571	1660000000	0	1820000000	0
1325	S. australis	SAU16	4670.17	684.054	-7899.93	878.17	41618.4	1746.32	-20.2416	26.5973	14.6156	16.426	-8.19409	7.83715	-1.52416	6.71034	22.5228	7.98414	-2.36963	4.19048	11.118	4.7319	1031.89	32.8182	5019084	62105.5	1789716	52501.4	-266.704	722.412	1710000000	0	1860000000	0
1300	S. australis	SAU16	3765.89	671.921	-5349.47	874.183	28620.2	1725.5	-12.6969	26.1322	-6.08111	16.1402	-4.28475	7.71873	-3.47183	6.55172	11.5472	7.79846	-3.34557	4.10689	6.62708	4.64636	731.897	32.2311	4052130	60951.2	1406680	51605.3	-279.713	711.077	1690000000	0	1910000000	0
1275	S. australis	SAU16	2897.23	659.565	-4501.95	870.179	21757.1	1704.43	1.6214	25.6588	9.08906	15.8493	-4.06192	7.59848	-1.33088	6.38916	9.53549	7.60825	-2.95967	4.02156	5.43738	4.55921	499.665	31.6332	3452080	59774.7	1121107	50693.3	-232.541	699.559	1660000000	0	1950000000	0
1250	S. australis	SAU16	2157.79	646.973	-2764.91	866.156	12622.5	1683.1	-5.31648	25.1764	10.9273	15.5528	1.52399	7.47629	0.75647	6.22236	3.96704	7.41316	-0.714744	3.93438	3.21861	4.47037	266.738	31.0237	2829839	58574.5	831834	49764.6	-219.114	687.848	1680000000	0	1990000000	0
1225	S. australis	SAU16	2129.11	633.97	-1717.53	858.513	6150.79	1657.93	-7.87317	24.6769	8.89779	15.2467	-1.94046	7.34376	-2.75006	6.06196	2.17269	7.22164	-0.0991614	3.84707	1.54744	4.37875	121.857	30.3994	2524896	57350.9	681514	48800.6	-273.142	675.719	1660000000	0	2000000000	0
1200	S. australis	SAU16	1691.02	620.199	-770.017	839.807	3314.52	1621.49	-8.28326	24.1434	13.0145	14.9222	-1.27146	7.18337	-1.34472	5.931	1.92173	7.05206	-1.09122	3.7634	0.793309	4.28218	63.542	29.754	2365325	56106.2	615140	47763.3	-347.752	662.711	1650000000	0	2010000000	0
1175	S. australis	SAU16	1699.26	661.217	-1826.03	895.283	7939.57	1728.23	0.829654	25.7432	14.2243	15.9169	-1.12442	7.65744	-1.35443	6.32409	4.38332	7.50361	-0.451699	4.01217	0.388674	4.5637	70.1221	31.7393	2414992	59818.1	609954	50948.7	-258.35	708.483	1670000000	0	2020000000	0
1150	S. australis	SAU16	2748.83	591.697	-7881.11	801.087	42102.3	1546.04	-10.038	23.0396	19.4259	14.2511	-1.44299	6.85133	-1.09502	5.66	16.8032	6.70005	-0.868478	3.59021	7.27678	4.08221	534.313	28.4194	3352979	53530	1106746	45618	-311.234	635.898	1660000000	0	1940000000	0
1125	S. australis	SAU16	5147.57	576.919	-11626.9	781.008	58844.8	1506.9	-9.49221	22.4674	-5.34978	13.9033	-3.36454	6.67913	-6.18589	5.51951	23.4713	6.51692	-2.7544	3.50041	12.8871	3.97845	1286.87	27.728	5033180	52194.2	1956735	44506.6	-219.624	622.058	1660000000	0	1820000000	0
1100	S. australis	SAU16	6673.7	561.751	-13089.4	760.398	64235.8	1466.71	-46.7669	21.8802	-4.67505	13.5467	-6.34158	6.50237	-6.57491	5.37535	19.4576	6.32849	-3.34095	3.40823	15.1039	3.87192	1798.73	27.0189	6394422	50823.3	2607972	43366.7	-184.376	607.903	1670000000	0	1740000000	0
1075	S. australis	SAU16	7026.33	546.163	-13208.4	739.214	67207.5	1425.39	-41.1123	21.2768	-4.4649	13.1804	-14.2301	6.32066	-5.40513	5.22722	13.8124	6.13427	-4.27984	3.3135	16.8761	3.76237	2002.42	26.2907	6983356	49414.4	2907760	42196	212.579	593.41	1700000000	0	1680000000	0
1050	S. australis	SAU16	7785.59	530.116	-11876.5	717.405	56640.7	1382.84	-40.6449	20.6557	-13.1682	12.8036	-12.768	6.13357	-8.89859	5.07477	8.91171	5.93371	-2.69426	3.21597	13.5624	3.64953	2333.28	25.5418	7562935	47964.2	3338818	40991.9	-25.5971	578.555	1680000000	0	1590000000	0
1025	S. australis	SAU16	8056.51	513.568	-12255	694.911	57951	1338.94	-43.5234	20.0155	-10.6093	12.4154	-11.3217	5.9406	-11.5316	4.91758	2.05281	5.72612	-6.00317	3.1154	14.8481	3.5331	2284.98	24.7702	7644746	46468.7	3412181	39751.3	-51.1733	563.307	1680000000	0	1580000000	0
1000	S. australis	SAU16	7598.35	496.47	-11673.8	671.665	53848.5	1293.55	-54.3974	19.354	-3.05259	12.0147	-6.89027	5.74114	-7.74431	4.75522	4.0965	5.51072	-3.37276	3.01147	15.6931	3.41269	2160.4	23.9737	7708434	44923.5	3463165	38470.8	24.7512	547.636	1670000000	0	1570000000	0
975	S. australis	SAU16	7709.94	478.76	-10969.2	647.585	51987.5	1246.5	-56.6324	18.6691	-5.90402	11.6001	-15.6405	5.5345	-8.02925	4.5871	1.14454	5.28654	-3.67165	2.90382	14.1018	3.28787	1989.08	23.15	7655743	43323.1	3379321	37146.2	-211.128	531.503	1660000000	0	1580000000	0
950	S. australis	SAU16	7360.49	460.37	-10867.2	622.574	53281.7	1197.61	-48.7009	17.9581	-11.3491	11.1702	-9.05851	5.31984	-9.62715	4.41258	5.67098	5.05243	-2.29341	2.79202	11.1311	3.15813	1984.08	22.2957	7656779	41661.4	3411867	35772.5	1114.32	514.864	1710000000	0	1580000000	0
925	S. australis	SAU16	7570.85	441.214	-10638	596.515	52254.3	1146.64	-55.812	17.2178	-3.38277	10.723	-13.8913	5.09614	-14.569	4.23087	-1.96764	4.80694	-4.21813	2.67555	9.3152	3.02282	1869.09	21.4075	7523594	39930.5	3337148	34343.9	-140.403	497.669	1720000000	0	1600000000	0
900	S. australis	SAU16	6825.57	421.188	-9818.31	569.265	46832.9	1093.29	-45.5279	16.4442	2.50427	10.2563	-5.82895	4.86216	-3.76604	4.041	0.115267	4.54821	-2.72518	2.55378	11.8416	2.88117	1804.59	20.4807	7585058	38121.1	3274968	32853.2	-43.3658	479.859	1740000000	0	1620000000	0
875	S. australis	SAU16	6711.94	369.38	-8621.03	499.055	40385.5	957.415	-52.69	14.4299	-2.39171	9.01609	-10.7771	4.26124	-6.81424	3.54624	-3.62476	3.94509	-2.02128	2.2393	12.2998	2.52201	1644.18	18.0092	7452726	33435.2	3117147	28884.7	-20.2935	425.872	1730000000	0	1650000000	0
850	S. australis	SAU16	6808.96	377.966	-10097.9	510.419	46287.8	977.899	-40.7167	14.776	-4.72783	9.25271	-5.53936	4.35667	-9.32964	3.6316	-1.20564	3.98062	-3.00591	2.29091	9.51448	2.57458	1677.91	18.4883	7481788	34216.6	3103458	29648	-15.6707	442.091	1690000000	0	1650000000	0
825	S. australis	SAU16	6871.84	354.384	-10437.7	478.288	49627.2	914.762	-53.6972	13.8669	0.570577	8.70761	-5.59559	4.08051	-8.37077	3.40851	1.76498	3.66399	-1.90095	2.14743	10.6776	2.40668	1651.3	17.4068	7401800	32086.6	3068548	27907.7	153.542	421.941	1690000000	0	1660000000	0
800	S. australis	SAU16	6899.69	329.115	-10811.2	443.837	54668.7	846.931	-35.4969	12.8938	-0.554848	8.12603	-7.14023	3.78425	-0.666555	3.16975	4.01584	3.31729	-2.36228	1.99366	11.5608	2.22616	1758.98	16.2535	7481250	29804.8	3194756	26051.3	520.356	400.779	1680000000	0	1630000000	0
775	S. australis	SAU16	7478.36	301.739	-12205.8	406.478	57877.2	773.174	-55.1091	11.841	-13.9787	7.4995	-10.6849	3.46274	-11.1964	2.91149	4.51991	2.92984	-5.97031	1.827	9.25757	2.02965	1906.42	15.0119	7565216	27333.2	3315083	24052.1	-90.7852	378.436	1710000000	0	1630000000	0
750	S. australis	SAU16	7228.92	321.27	-11201	432.642	55598.7	822.117	-35.6726	12.614	-4.63497	8.00128	-5.27947	3.68463	-5.09851	3.10174	0.759737	3.08148	-4.12588	1.94498	12.8157	2.15724	1881.56	16.0201	7474603	29105	3238058	25664.5	-241.972	406.517	1680000000	0	1630000000	0
725	S. australis	SAU16	7014.29	294.498	-10997.6	396.588	55247.4	753.607	-37.4515	11.5628	-3.63511	7.33451	-8.50269	3.37758	-6.28258	2.84326	4.1249	2.82469	-1.71645	1.7829	13.1806	1.97747	1947.74	14.6851	7422935	26679.5	3246558	23525.8	25.4141	372.641	1680000000	0	1610000000	0
700	S. australis	SAU16	7539.47	294.498	-10570.8	396.588	51417	753.607	-60.4265	11.5628	-8.12955	7.33451	-6.45146	3.37758	-9.62161	2.84326	-1.84162	2.82469	-5.01558	1.7829	10.5565	1.97747	1924.69	14.6851	7349356	26679.5	3192281	23525.8	-169.582	372.641	1660000000	0	1610000000	0
675	S. australis	SAU16	7015.34	294.498	-10128.5	396.588	47330.4	753.607	-53.0324	11.5628	5.37311	7.33451	-11.2632	3.37758	-6.59993	2.84326	1.30045	2.82469	-3.8429	1.7829	11.1477	1.97747	1926.73	14.6851	7291825	26679.5	3234185	23525.8	-15.2465	372.641	1710000000	0	1600000000	0
650	S. australis	SAU16	6869.09	294.498	-11076.7	396.588	52194.1	753.607	-51.509	11.5628	-6.25948	7.33451	-3.22722	3.37758	-2.07561	2.84326	-1.6883	2.82469	-2.48912	1.7829	14.2221	1.97747	1987.79	14.6851	7350126	26679.5	3277897	23525.8	-124.643	372.641	1710000000	0	1590000000	0
625	S. australis	SAU16	7215.77	294.498	-11333.8	396.588	55119.6	753.608	-28.6636	11.5628	0.23699	7.33451	-10.7535	3.37758	-2.96036	2.84326	-1.40499	2.82469	-2.57451	1.7829	14.7228	1.97747	1995.68	14.6851	7346208	26679.5	3283435	23525.8	244.991	372.641	1680000000	0	1600000000	0
600	S. australis	SAU16	7151.95	294.498	-10237.2	396.588	46497	753.607	-45.5706	11.5628	-7.2491	7.33451	-11.9796	3.37758	-5.51908	2.84326	-2.28213	2.82469	-3.97874	1.7829	10.4367	1.97747	1669.02	14.6851	6963992	26679.5	2967690	23525.8	-146.569	372.641	1680000000	0	1650000000	0
575	S. australis	SAU16	7312	294.498	-9499.95	396.588	45034.2	753.607	-51.1672	11.5628	-7.77338	7.33451	-7.72507	3.37758	-10.3166	2.84326	-4.64777	2.82469	-2.90955	1.7829	11.7799	1.97747	1858.21	14.6851	7233076	26679.5	3103242	23525.8	358.1	372.641	1660000000	0	1610000000	0
550	S. australis	SAU16	7461.73	883.493	-11633.2	1189.77	57457.1	2260.82	-64.9056	34.6884	-10.5547	22.0035	-9.70072	10.1327	-5.60252	8.52978	-5.44221	8.47406	-2.35851	5.34869	12.7441	5.93241	1952.94	44.0553	7404477	80038.6	3204723	70577.4	-121.602	1117.92	1650000000	0	1610000000	0
5150	S. australis	SAU24	3138.19	242.388	-991.361	267.483	2304.24	432.692	12.7253	10.0862	31.5298	6.91525	-0.359429	2.87904	8.89953	2.90425	3.06608	3.06429	0.955905	1.5816	18.8909	2.08273	9.95025	6.18457	5979368	25870.6	1296559	17364.5	-442.21	155.505	1660000000	0	1980000000	0
5125	S. australis	SAU24	3124.31	262.764	-1608.81	288.118	4809.74	483.345	5.9458	10.9398	37.0132	7.41925	2.38369	3.10652	6.89944	3.14381	9.44748	3.32881	1.06434	1.7208	19.7467	2.2673	33.5366	6.84377	6114972	28002.6	1343752	18854.1	-380.509	173.027	1680000000	0	1980000000	0
5100	S. australis	SAU24	3312.95	270.768	-2390.58	295.201	11338.9	510.718	9.20285	11.2782	21.2056	7.57418	3.41525	3.18786	2.19949	3.23541	24.0813	3.43652	1.88151	1.77888	22.3804	2.34498	170.442	7.17669	6235184	28816.7	1469199	19455.6	-446.306	182.252	1720000000	0	1960000000	0
5075	S. australis	SAU24	3733.16	265.279	-2822.99	287.731	12765.2	511.139	-0.968721	11.0541	22.1366	7.3581	-2.65118	3.11159	1.58275	3.16617	23.3364	3.37233	1.40613	1.74774	23.3229	2.30492	220.434	7.13794	6138444	28198.5	1478469	19084.8	-557.443	181.936	1740000000	0	1950000000	0
5050	S. australis	SAU24	3927.59	286.106	-2998.59	308.879	13153.9	561.474	-0.188335	11.9263	19.6749	7.87491	-0.0587455	3.34461	-0.303391	3.41123	21.2492	3.64239	1.91387	1.8897	20.4968	2.49309	290.974	7.80002	6086172	30379.5	1538787	20606	-302.783	199.427	1710000000	0	1940000000	0
5025	S. australis	SAU24	3798.88	293.475	-2866.3	315.496	11682.8	585.204	-12.6946	12.2375	24.0404	8.02104	-3.18856	3.42029	0.153041	3.49583	19.135	3.74108	1.93867	1.94275	20.1545	2.56394	303.23	8.09371	5960140	31131.5	1499960	21157.8	-409.847	207.482	1700000000	0	1950000000	0
5000	S. australis	SAU24	3821.49	300.663	-3281.81	321.977	13978.9	608.008	-8.6705	12.541	19.0535	8.16456	-1.37443	3.49433	-0.22118	3.57842	20.8095	3.83723	2.49481	1.99438	18.2141	2.63288	398.942	8.3771	5826899	31865.7	1580698	21695.5	-432.252	215.235	1680000000	0	1930000000	0
4975	S. australis	SAU24	3752.12	307.683	-3128.51	328.33	12628.2	629.987	-4.57159	12.8373	23.8659	8.3056	1.21422	3.56684	-1.90807	3.65916	19.9553	3.93103	0.779227	2.04471	19.0526	2.70007	372.349	8.65122	5707998	32583.4	1537506	22220.3	-331.157	222.719	1690000000	0	1940000000	0
4950	S. australis	SAU24	3471.55	315.475	-2778.4	343.906	11454.7	654.933	-8.1667	13.1357	21.8816	8.50094	-0.237487	3.66538	-0.0831335	3.72987	15.288	4.02809	3.68875	2.0939	19.3508	2.75556	324.02	9.0651	5632746	33247.8	1480005	22777.8	-376.658	231.77	1730000000	0	1950000000	0
4925	S. australis	SAU24	3635.47	323.622	-3262.15	364.067	11930.1	681.099	-4.49749	13.4325	8.8595	8.72497	-3.2884	3.7773	0.194793	3.79438	11.0416	4.12607	-0.24525	2.142	19.9668	2.80402	297.988	9.54503	5394889	33877	1388088	23348.2	-410.082	241.52	1730000000	0	1960000000	0
4900	S. australis	SAU24	3204.26	331.569	-2644.09	383.168	9622.41	706.297	4.85694	13.723	20.1048	8.94338	-2.2636	3.88601	1.3079	3.85781	10.9558	4.22177	1.71566	2.18904	18.1379	2.85166	215.901	10.002	5159985	34494.6	1282226	23905.1	-520.207	250.892	1720000000	0	1970000000	0
4875	S. australis	SAU24	2698.52	339.329	-1344.06	401.362	4527.89	730.626	1.70321	14.0074	16.9749	9.15659	-1.94091	3.99175	1.18499	3.92022	4.26605	4.31534	2.3682	2.2351	20.8641	2.89852	66.825	10.4389	4836559	35101.4	1142824	24449.3	-425.156	259.926	1740000000	0	2000000000	0
4850	S. australis	SAU24	2331.56	346.917	-827.955	418.766	1968	754.17	9.03854	14.2861	26.5538	9.36494	0.353049	4.09477	3.60545	3.98165	4.12601	4.40693	2.71788	2.28022	18.4003	2.94463	11.8921	10.8583	4658654	35697.9	1048945	24981.6	-396.04	268.657	1750000000	0	2020000000	0
4825	S. australis	SAU24	2580.39	354.341	-567.198	435.475	1987.02	777.002	7.08995	14.5595	14.8331	9.56876	-1.21712	4.19526	0.734902	4.04214	2.35623	4.49666	1.15351	2.32447	15.4625	2.99003	14.7647	11.262	4571362	36284.6	1024235	25502.8	-472.407	277.112	1710000000	0	2030000000	0
4800	S. australis	SAU24	2507.61	361.614	-877.985	451.566	2112.53	799.181	-2.20805	14.8279	19.0453	9.76832	-3.62277	4.29339	1.97844	4.10174	1.46403	4.58463	0.977941	2.36789	17.1199	3.03475	7.26684	11.6518	4387961	36862	995884	26013.6	-334.784	285.317	1670000000	0	2020000000	0
4775	S. australis	SAU24	2441.18	368.743	-889.115	467.103	2454.02	820.761	0.435991	15.0915	21.9998	9.96389	0.642258	4.38933	2.8851	4.16049	0.369649	4.67094	1.35174	2.41053	16.4756	3.07882	19.0769	12.029	4253252	37430.4	966508	26514.5	-420.111	293.293	1660000000	0	2010000000	0
4750	S. australis	SAU24	2383.87	375.736	-660.418	482.14	1579.47	841.789	1.4217	15.3506	14.9729	10.1557	-3.29906	4.48322	1.72975	4.21842	2.28514	4.75569	1.23726	2.45243	15.7125	3.12227	8.26448	12.3947	4184591	37990.3	950655	27006.1	-434.865	301.057	1670000000	0	2010000000	0
4725	S. australis	SAU24	2517.53	382.602	-775.886	496.721	1949.31	862.303	-2.92417	15.6054	11.0498	10.3439	-1.37494	4.57519	-0.20382	4.27557	0.484177	4.83895	1.20678	2.49362	16.9676	3.16512	10.9621	12.7499	4130083	38542.2	936396	27489	-309.87	308.626	1710000000	0	2010000000	0
4700	S. australis	SAU24	2193.41	389.243	-745.002	510.708	2208.62	883.487	-0.699302	15.8582	25.0602	10.5128	-0.182571	4.66404	1.30782	4.34106	2.3949	4.9211	2.46474	2.53513	16.3459	3.20652	15.8968	13.0821	4050966	39092.2	917975	27958	-329.069	316.05	1680000000	0	2000000000	0
4675	S. australis	SAU24	2086.09	395.504	-847.694	523.862	3270.72	907.122	8.30306	16.1128	16.7938	10.6374	-1.37057	4.74785	0.645079	4.42913	3.49858	5.00263	1.44809	2.57852	19.4258	3.24508	28.745	13.3719	3979729	39650.4	911862	28405.2	-360.041	323.394	1670000000	0	2000000000	0
4650	S. australis	SAU24	2019.25	401.667	-468.761	536.694	2403.19	930.156	5.69987	16.3635	14.2592	10.7605	-1.21547	4.83021	5.3639	4.51548	2.3474	5.08287	1.76463	2.6212	17.9216	3.28319	14.313	13.6555	3834086	40200.8	875867	28845.5	-333.264	330.576	1690000000	0	2000000000	0
4625	S. australis	SAU24	2276.83	407.737	-1475.3	549.227	6606.37	952.634	2.4621	16.6103	10.9268	10.8823	-0.890981	4.91118	1.56512	4.60021	3.10019	5.16185	0.403074	2.66319	16.8396	3.32086	65.7039	13.9333	3851614	40743.8	905628	29279.1	-358.431	337.605	1710000000	0	2010000000	0
4600	S. australis	SAU24	2534.95	394.017	-2487.86	534.742	12155.3	928.184	-1.48789	16.051	18.7844	10.4787	-1.35696	4.75319	-0.54048	4.46039	5.90583	4.99014	-0.143148	2.57574	16.3263	3.1982	146.8	13.5292	4004145	39313.9	994034	28291.8	-324.227	328.086	1680000000	0	1990000000	0
4575	S. australis	SAU24	2580.14	419.614	-3196.44	573.47	17054.5	996.068	-1.10266	17.0933	16.8533	11.1217	0.774547	5.06926	3.94908	4.76516	10.1149	5.3163	1.23602	2.74524	17.5825	3.39495	202.34	14.473	4070510	41808.6	1049583	30127.7	-418.763	351.24	1670000000	0	1980000000	0
4550	S. australis	SAU24	2644.03	425.428	-3094.3	585.215	17607.6	1017.09	-9.41422	17.3297	20.5299	11.2396	-1.95637	5.14648	-0.259726	4.84552	12.9589	5.39187	1.74251	2.78536	14.5976	3.43139	208.879	14.7354	4148144	42331	1086232	30543.1	-309.565	357.863	1680000000	0	1970000000	0
4525	S. australis	SAU24	2534.07	410.632	-2955.21	568.313	12910.8	988.273	-0.318558	16.7266	15.8392	10.8154	0.0146435	4.97386	2.49665	4.69007	6.21302	5.20609	1.46528	2.69039	14.0336	3.30234	179.346	14.2793	4180918	40806.6	1049822	29479	-379.959	347.015	1700000000	0	1980000000	0
4500	S. australis	SAU24	2571.11	436.823	-1927.6	608.025	8795.43	1057.88	-6.19888	17.7932	11.5694	11.4716	-3.30821	5.29754	1.30569	5.00238	4.96422	5.53991	0.43992	2.86392	16.5952	3.50314	109.78	15.2467	4069482	43356.8	998168	31357.5	-467.224	370.755	1690000000	0	1990000000	0
4475	S. australis	SAU24	2767.66	442.411	-4490.67	619.115	22197.2	1077.7	5.13973	18.0204	14.3225	11.5859	1.7612	5.37147	-0.638613	5.079	7.25738	5.61247	2.934	2.9024	14.1609	3.53848	245.858	15.4961	4306236	43860.8	1121218	31756.9	-183.601	377.035	1660000000	0	1970000000	0
4450	S. australis	SAU24	3467.03	447.929	-7353.39	630.01	38310.1	1097.16	-7.2626	18.2449	10.0367	11.699	-2.58554	5.44441	-1.53844	5.15447	11.5659	5.6841	0.912171	2.94038	15.278	3.57346	473.709	15.7414	4748426	44359	1378557	32151.3	-464.081	383.213	1660000000	0	1920000000	0
4425	S. australis	SAU24	4370.06	453.326	-9528.77	627.913	48210.3	1113.72	-17.6931	18.4561	17.7922	11.8454	-5.23499	5.4913	-1.21754	5.19623	10.1694	5.72595	0.0917208	2.96723	18.3305	3.60931	838.667	16.0047	5327089	44854.4	1796616	32552.6	-274.478	390.459	1690000000	0	1850000000	0
4400	S. australis	SAU24	5599.46	458.654	-12041.5	624.757	61372.6	1129.84	-34.9356	18.664	4.8303	11.9928	-6.94211	5.53578	-2.83902	5.23502	15.3935	5.76516	-2.84524	2.99299	13.2756	3.64492	1401.65	16.2654	5708096	45344.6	2288314	32950	-267.72	397.666	1700000000	0	1740000000	0
4375	S. australis	SAU24	7457.84	463.922	-13553.8	621.584	68462.8	1145.73	-63.4447	18.8697	-11.4763	12.1384	-9.40383	5.5799	-9.22051	5.27353	11.874	5.80411	-4.03433	3.01853	11.1694	3.68017	2008.08	16.522	6462491	45829.5	2924594	33342.6	52.2524	404.744	1690000000	0	1610000000	0
4350	S. australis	SAU24	7574.96	469.13	-13617.1	618.395	68315.4	1161.41	-50.1424	19.0732	-7.39512	12.2822	-10.6922	5.62367	-3.45002	5.31175	10.6517	5.8428	-4.48261	3.04385	10.6124	3.71509	2190.89	16.7747	6796460	46309.4	3138561	33730.7	75.9249	411.701	1690000000	0	1570000000	0
4325	S. australis	SAU24	7116.98	474.281	-13157.8	615.19	65719.1	1176.87	-42.717	19.2745	-2.11901	12.4245	-11.6188	5.66711	-6.81983	5.3497	12.2618	5.88123	-4.14761	3.06897	10.7679	3.74969	1751.56	17.0237	6333928	46784.4	2722827	34114.3	-102.647	418.542	1690000000	0	1670000000	0
4300	S. australis	SAU24	3106.45	479.377	-3127.51	611.967	13946.6	1192.14	0.599202	19.4737	11.5884	12.565	-2.10236	5.71022	2.17127	5.38739	6.21842	5.91942	1.23923	3.09388	12.2436	3.78397	355.867	17.269	4562955	47254.5	1333167	34493.7	-343.242	425.273	1710000000	0	1960000000	0
4275	S. australis	SAU24	2164.97	484.418	-1146.97	608.728	3411.55	1207.21	4.48643	19.6709	16.0718	12.7041	-1.24083	5.753	3.17991	5.42481	-0.125238	5.95736	1.76663	3.11859	10.7085	3.81795	44.6315	17.5109	3738935	47720.1	881146	34869	-316.374	431.9	1720000000	0	2030000000	0
4250	S. australis	SAU24	1887.79	489.409	-564.108	605.471	3676.45	1222.1	7.68978	19.8662	19.8919	12.8416	1.84011	5.79547	0.496824	5.46198	1.63478	5.99506	1.9852	3.14311	8.96401	3.85162	35.2776	17.7496	3529990	48181.1	824203	35240.3	-356.416	438.426	1690000000	0	2010000000	0
4225	S. australis	SAU24	2620.99	494.348	-3317.4	602.197	15904.4	1236.8	-2.33174	20.0595	24.3309	12.9777	-0.743247	5.83763	1.18165	5.49889	8.16369	6.03252	3.82025	3.16744	10.8349	3.885	247.132	17.985	4220366	48637.8	1117540	35607.7	-412.921	444.856	1710000000	0	1960000000	0
4200	S. australis	SAU24	3629.77	499.239	-6340.56	598.905	30498.7	1251.34	-3.03154	20.251	10.6723	13.1123	-3.67337	5.87949	-0.206331	5.53556	12.5187	6.06975	5.26896	3.19158	10.222	3.9181	468.86	18.2174	4743404	49090.2	1399397	35971.3	-503.834	451.195	1720000000	0	1910000000	0
4175	S. australis	SAU24	5821.86	503.69	-12730.4	606.002	63047.6	1269.2	-31.4995	20.4346	-4.1267	13.2474	-7.45904	5.92068	-4.43837	5.56492	25.567	6.11188	-2.26533	3.21947	9.71101	3.94395	1374.85	18.3987	5545283	49479	2186529	36275.8	-82.2475	456.21	1700000000	0	1750000000	0
4150	S. australis	SAU24	7771.88	507.815	-16031.3	620.511	83218.1	1289.36	-44.1409	20.6121	-1.93611	13.3824	-9.99821	5.96132	-10.6469	5.58892	33.6675	6.15747	-4.46612	3.25	13.3507	3.96451	2325.68	18.5428	6790080	49820.9	3073057	36537	228.611	460.265	1700000000	0	1580000000	0
4125	S. australis	SAU24	5752.82	511.907	-10561.5	634.689	53326.2	1309.21	-37.7133	20.788	4.27836	13.516	-7.4513	6.00168	-5.20627	5.61282	24.3581	6.20272	-0.196079	3.28025	12.7095	3.98497	1451.77	18.6859	6077688	50160.5	2372446	36796.4	-293.888	464.284	1700000000	0	1730000000	0
4100	S. australis	SAU24	3259.86	515.966	-4067.05	648.556	19458	1328.76	3.57255	20.9625	8.84308	13.6484	2.8021	6.04178	0.0880255	5.63662	11.4929	6.24765	3.53269	3.31021	12.3827	4.00532	473.07	18.8278	4733011	50497.8	1351414	37053.9	-141.438	468.269	1670000000	0	1910000000	0
4075	S. australis	SAU24	2280.71	495.231	-2337.38	630.603	12393.8	1283.84	4.77947	20.1291	14.0597	13.1233	0.122938	5.79201	1.09894	5.39078	4.7014	5.99262	2.46737	3.18087	11.3512	3.83387	174.203	18.0654	3857072	48412.3	985208	35533.1	-352.331	449.734	1680000000	0	1980000000	0
4050	S. australis	SAU24	1758.93	523.989	-1260.72	675.438	6247.33	1367.03	7.94074	21.3071	22.4767	13.9092	-0.0199247	6.12118	4.69845	5.68392	4.31454	6.33654	2.74741	3.36935	9.42231	4.04571	31.4541	19.1086	3473807	51165.8	787360	37563.8	-334.225	476.139	1700000000	0	2020000000	0
4025	S. australis	SAU24	2126.95	527.955	-3824.13	688.485	19325.2	1385.77	3.63248	21.4774	21.3719	14.0379	-1.17342	6.1605	0.899164	5.70742	4.86507	6.38053	3.1798	3.39853	9.448	4.06575	128.654	19.2474	3635621	51496.6	893288	37816.1	-98.454	480.026	1670000000	0	2000000000	0
4000	S. australis	SAU24	3639.84	531.892	-9969.63	701.289	52769.8	1404.25	-6.85123	21.6463	10.963	14.1653	0.193404	6.19956	-2.54364	5.73083	8.15748	6.42421	0.438702	3.42747	12.3123	4.0857	582.543	19.3852	4724400	51825.2	1426626	38066.7	-107.864	483.881	1660000000	0	1910000000	0
3975	S. australis	SAU24	5789.45	510.285	-17646.2	679.871	96194.4	1354.76	-19.9522	20.7751	2.9398	13.6111	-6.16472	5.94132	-3.27331	5.48013	20.5476	6.15962	-0.301977	3.29158	11.4728	3.91005	1559.54	18.5924	5704606	49668.3	2361824	36491.2	70.7112	464.482	1660000000	0	1730000000	0
3950	S. australis	SAU24	7028.01	539.679	-17186.5	726.221	90074.7	1440.52	-45.9752	21.9802	1.70261	14.4169	-6.44858	6.27697	-4.27849	5.77735	17.6525	6.5107	-4.78592	3.48462	9.51931	4.12531	1953.48	19.658	6135502	52476.3	2711350	38563.2	296.052	491.501	1700000000	0	1660000000	0
3925	S. australis	SAU24	7181.45	543.391	-13525.1	735.158	68933.5	1455.8	-44.5625	22.1478	-6.20125	14.5279	-13.2922	6.31774	-8.24411	5.8019	17.3587	6.55232	-3.36425	3.51221	12.3116	4.14645	2002.08	19.8057	6380686	52803.8	2812656	38819.8	-3.46983	495.189	1710000000	0	1650000000	0
3900	S. australis	SAU24	5865.09	546.598	-8797.02	732.944	41176	1462.33	-36.7857	22.3229	-2.47178	14.593	-6.72484	6.36654	-4.49423	5.83126	15.9775	6.58962	-2.72828	3.53742	14.007	4.17257	1460.9	19.9961	6067172	53146.3	2366366	39111.5	-649.94	498.582	1710000000	0	1740000000	0
3875	S. australis	SAU24	4533.56	549.786	-6132.87	730.724	29253.8	1468.83	-23.8154	22.4966	6.32902	14.6578	-4.63396	6.41497	-3.09171	5.86046	10.8491	6.62671	-1.59268	3.56246	13.5045	4.19853	824.068	20.1847	5483658	53486.6	1813370	39401.1	-102.939	501.951	1720000000	0	1850000000	0
3850	S. australis	SAU24	3269.67	552.956	-2254.36	728.496	8964.81	1475.3	-6.43077	22.669	12.3451	14.7224	-2.41647	6.46303	-1.27615	5.88953	7.93149	6.66359	-1.38707	3.58732	7.96989	4.22433	325.908	20.3715	4422746	53824.8	1233032	39688.6	-401.014	505.298	1710000000	0	1950000000	0
3825	S. australis	SAU24	2111.57	556.108	-1617.98	726.262	8015.91	1481.74	6.4111	22.84	19.8464	14.7867	-0.53969	6.51074	1.86131	5.91845	6.46389	6.70026	1.35886	3.61201	8.17302	4.24997	120.798	20.5566	3929080	54160.9	959571	39974	-193.584	508.623	1720000000	0	1990000000	0
3800	S. australis	SAU24	2188.24	559.242	-2404.77	724.021	11729	1488.16	7.71689	23.0098	12.538	14.8506	-0.579107	6.55811	-0.0276916	5.94723	2.91048	6.73674	0.486933	3.63653	7.97831	4.27546	67.2271	20.7401	3628938	54494.9	856112	40257.4	-427.871	511.927	1720000000	0	2010000000	0
3775	S. australis	SAU24	3142.82	562.359	-8847.65	721.773	47220.5	1494.55	-9.59768	23.1784	7.74857	14.9144	-1.00564	6.60513	-3.60986	5.97587	8.40312	6.77302	1.62769	3.66089	7.18749	4.3008	356.697	20.9219	4082676	54826.9	1148378	40538.8	12.1971	515.209	1680000000	0	1960000000	0
3750	S. australis	SAU24	5008.19	565.458	-17161.3	719.518	94097.2	1500.91	-24.1461	23.3457	7.72108	14.9778	-2.87226	6.65182	-4.54578	6.00437	19.9961	6.80911	-0.24187	3.68509	12.6469	4.32598	1211.03	21.1022	5241464	55156.8	1949690	40818.3	31.3348	518.471	1670000000	0	1830000000	0
3725	S. australis	SAU24	5880.47	568.54	-13128.2	717.256	68243.5	1507.24	-24.2031	23.5118	6.51435	15.041	-9.70499	6.69819	-7.24855	6.03274	21.9504	6.84501	-1.73668	3.70913	10.7497	4.35103	1569.57	21.281	5783738	55484.8	2346203	41095.9	-18.4423	521.712	1660000000	0	1750000000	0
3700	S. australis	SAU24	5802.12	571.606	-9712.42	714.986	46637.6	1513.55	-27.15	23.6768	-0.610009	15.1039	-7.02968	6.74424	-2.1699	6.06098	20.6606	6.88072	-1.77292	3.73302	10.1374	4.37593	1394.21	21.4582	5769682	55810.9	2266599	41371.6	-285.476	524.933	1640000000	0	1750000000	0
3675	S. australis	SAU24	3907.42	574.656	-4640.05	712.71	21484.5	1519.83	-8.55718	23.8407	10.4665	15.1666	-3.10088	6.78997	-0.420687	6.08908	16.6344	6.91625	0.686013	3.75675	9.35572	4.40069	734.179	21.634	5159998	56135.1	1681261	41645.5	-287.345	528.135	1640000000	0	1860000000	0
3650	S. australis	SAU24	3511.28	579.247	-2369.82	717.664	8410.76	1529.58	-13.9355	24.0215	9.62249	15.265	-2.35294	6.85252	-1.67745	6.14373	6.07937	6.98693	0.377466	3.77777	10.669	4.42754	297.239	21.9156	4694709	56537.6	1300842	41997	-316.204	530.424	1650000000	0	1930000000	0
3625	S. australis	SAU24	2642.55	584.021	-1141.34	723.604	3226.03	1539.75	-4.9818	24.2035	15.2147	15.3679	-1.50049	6.91691	2.05052	6.20166	4.97091	7.06188	0.896826	3.79831	8.67921	4.45454	119.703	22.2087	4154590	56948.7	1052963	42356.8	-428.202	532.576	1660000000	0	1970000000	0
3600	S. australis	SAU24	2539.87	588.758	-1341.84	729.497	5275.52	1549.86	-3.95126	24.3842	12.3907	15.4701	-1.23294	6.98072	-0.294598	6.25905	4.03038	7.13605	0.946326	3.81875	4.80293	4.48139	80.9899	22.498	3718900	57356.8	904335	42713.5	-384.002	534.72	1670000000	0	1990000000	0
3575	S. australis	SAU24	2233.85	593.456	-3240.69	735.342	17187.5	1559.9	-5.42723	24.5635	12.7101	15.5716	-1.75585	7.04394	1.38256	6.31593	2.86087	7.20946	0.25886	3.83907	7.15099	4.50807	101.667	22.7836	3468637	57762	850598	43067.4	-278.856	536.855	1670000000	0	2000000000	0
3550	S. australis	SAU24	2998.57	598.117	-8461.19	741.141	45597.6	1569.88	-8.25323	24.7415	16.9257	15.6725	1.15681	7.1066	-0.688549	6.37229	11.0573	7.28212	1.71903	3.85928	10.1456	4.5346	367.025	23.0657	3975214	58164.4	1135653	43418.3	-286.488	538.981	1660000000	0	1960000000	0
3525	S. australis	SAU24	4666.43	574.041	-15246.5	711.329	81681.4	1504.57	-25.3281	23.7317	7.50379	15.0216	-0.273214	6.82735	-3.75464	6.12206	18.4485	7.00387	-0.225903	3.69466	9.30506	4.34378	923.845	22.2327	4830336	55775.3	1695437	41682.3	75.8808	515.333	1670000000	0	1860000000	0
3500	S. australis	SAU24	6646.4	607.333	-22461.6	752.605	120499	1589.65	-36.1856	25.0938	-6.59822	15.8723	-7.42525	7.2303	-7.31094	6.48355	28.7744	7.42532	-5.63195	3.8994	7.86346	4.58719	1811.45	23.6197	5843444	58961	2581866	44111.8	580.169	543.209	1680000000	0	1700000000	0
3475	S. australis	SAU24	4947.89	611.889	-9008.01	758.273	44555.6	1599.44	-20.1591	25.2681	1.79771	15.9713	-5.03773	7.29136	-1.57773	6.53848	22.6762	7.49589	-0.0498043	3.91931	9.8507	4.61326	1168.72	23.8919	5366551	59355.3	2046002	44454.5	-245.654	545.311	1690000000	0	1790000000	0
3450	S. australis	SAU24	3323.24	587.058	-2437.39	727.521	9130.77	1532.55	-0.1422	24.2297	15.3813	15.3044	-3.20311	7.00182	0.375775	6.27899	10.0357	7.20553	1.11732	3.75153	10.3462	4.41827	409.301	23.0105	4781208	56901.9	1387017	42661.5	-445.667	521.337	1670000000	0	1910000000	0
3425	S. australis	SAU24	2595.75	620.9	-2187.76	769.481	9418.55	1618.85	-2.5401	25.6132	16.5468	16.1674	-0.041939	7.41197	0.691622	6.64696	7.41724	7.63508	1.49578	3.95881	7.0191	4.66496	152.791	24.4272	4134549	60136.1	1089277	45132.1	-312.017	549.49	1670000000	0	1970000000	0
3400	S. australis	SAU24	2624.27	625.433	-3583.15	779.509	16116.4	1633.16	0.702149	25.7637	9.98665	16.4816	1.3698	7.46613	-0.0310486	6.69304	5.26261	7.72038	1.89952	3.98722	6.85809	4.69233	149.94	24.6605	3952957	60457.2	995522	45418.4	-494.178	553.222	1680000000	0	1980000000	0
3375	S. australis	SAU24	2740.07	630	-9735.53	793.394	53434.6	1651.54	-0.967821	25.8951	16.6828	16.9802	-0.498633	7.51503	1.16826	6.73207	8.39976	7.81961	1.3459	4.02331	9.36974	4.72108	356.299	24.8646	3854470	60717.6	1105038	45659.2	128.072	558.412	1670000000	0	1950000000	0
3350	S. australis	SAU24	4166.68	634.536	-16316.1	807.04	89996.1	1669.72	-17.3468	26.0258	6.73552	17.4646	-1.09452	7.5636	-5.00626	6.77087	16.6904	7.9176	-1.17731	4.05909	8.49994	4.74966	781.813	25.067	4378247	60976.9	1477782	45898.8	-106.424	563.554	1670000000	0	1880000000	0
3325	S. australis	SAU24	5055.3	639.038	-17311.4	820.459	93483.5	1687.7	-20.3577	26.1559	2.32861	17.9359	-7.33586	7.61187	-1.94419	6.80945	20.3192	8.0144	0.252242	4.09455	11.3018	4.77806	1226.72	25.2679	5160468	61235.1	1967405	46137	384.919	568.649	1710000000	0	1800000000	0
3300	S. australis	SAU24	4943.47	643.51	-8655.56	833.663	42383	1705.49	-20.2456	26.2854	8.88384	18.3951	-4.61822	7.65984	-5.65313	6.84781	20.0442	8.11003	1.13019	4.12971	11.1356	4.8063	1185.3	25.4671	5394268	61492.3	2017415	46374.1	-462.845	573.699	1700000000	0	1790000000	0
3275	S. australis	SAU24	4405.34	647.95	-4208.81	846.66	17168.1	1723.09	-16.9397	26.4142	12.2082	18.8432	0.0187123	7.7075	-3.46317	6.88596	18.2913	8.20456	-0.362713	4.16456	10.5107	4.83438	893.132	25.6648	5372236	61748.3	1830586	46609.9	-269.958	578.705	1660000000	0	1830000000	0
3250	S. australis	SAU24	3296.63	652.36	-1872.22	859.461	6041.99	1740.52	1.42382	26.5424	12.1998	19.2809	0.875702	7.75488	-1.0865	6.9239	9.82823	8.298	0.884959	4.19914	9.03594	4.86229	326.823	25.861	4934935	62003.3	1369092	46844.6	-483.384	583.668	1650000000	0	1920000000	0
3225	S. australis	SAU24	2630.56	656.741	-631.742	872.073	2284.55	1757.78	7.76111	26.6699	10.791	19.7088	-2.27461	7.80196	1.24488	6.96163	2.25167	8.39041	0.829979	4.23342	7.66363	4.89004	68.2723	26.0557	4096059	62257.2	1014356	47078.1	-400.534	588.59	1660000000	0	1980000000	0
3200	S. australis	SAU24	2459.64	661.093	-921.911	884.507	2514.22	1774.87	4.72848	26.7969	14.5248	20.1276	0.079421	7.84876	-1.66855	6.99916	0.657321	8.4818	1.4558	4.26744	6.84617	4.91764	46.1777	26.249	3971633	62510.2	967774	47310.5	-380.147	593.471	1670000000	0	1990000000	0
3175	S. australis	SAU24	2520.18	665.416	-3286.38	896.767	17479.7	1791.79	1.57719	26.9233	16.9717	20.5379	-0.997818	7.89529	1.73775	7.03649	6.12316	8.57223	1.17632	4.30118	7.67622	4.94508	153.831	26.4408	3900467	62762	1002297	47541.7	-379.417	598.311	1670000000	0	1980000000	0
3150	S. australis	SAU24	3413.22	668.95	-10716	905.881	57843.4	1805.97	-9.7268	27.0335	13.3658	20.818	-3.54453	7.93286	-2.68116	7.06886	8.5799	8.64188	0.740305	4.32782	9.12669	4.96719	486.199	26.5975	4251912	62976.1	1265645	47732.9	-62.355	602.346	1670000000	0	1930000000	0
3125	S. australis	SAU24	5372.11	668.884	-23738.5	900.853	128650	1807.89	-32.1046	27.0704	3.17005	20.5163	-8.84805	7.92938	-5.6497	7.07871	16.0618	8.61763	-0.390634	4.3221	10.3584	4.96478	1263.18	26.5944	5177978	63016.3	1999444	47740.7	293.379	602.746	1670000000	0	1810000000	0
3100	S. australis	SAU24	7247.24	668.819	-27023.3	895.798	147218	1809.81	-53.7754	27.1072	-5.21359	20.2101	-7.89443	7.92589	-8.14283	7.08853	21.7706	8.59332	-4.96443	4.31637	8.99871	4.96237	2004.63	26.5913	5920357	63056.5	2611379	47748.4	507.09	603.147	1670000000	0	1680000000	0
3075	S. australis	SAU24	6088.56	668.753	-12205.3	890.714	60704.3	1811.72	-34.02	27.144	0.468129	19.8993	-6.80033	7.92241	-8.44859	7.09835	27.8813	8.56893	-1.13304	4.31064	11.047	4.95995	1639.03	26.5882	5865905	63096.6	2451085	47756.1	-92.7519	603.547	1660000000	0	1710000000	0
3050	S. australis	SAU24	4065.35	668.688	-3497.91	885.6	13814.7	1813.63	-16.7238	27.1808	4.80955	19.5834	-0.690824	7.91892	-1.89972	7.10815	13.5773	8.54448	-1.07612	4.3049	14.3623	4.95754	615.837	26.5851	5072002	63136.7	1552284	47763.8	-746.217	603.947	1660000000	0	1880000000	0
3025	S. australis	SAU24	2716.33	636.783	-1306.28	838.53	4641.76	1729.08	-2.10821	25.9214	21.1767	18.3452	-1.42527	7.53851	1.74531	6.77899	4.75087	8.11424	0.642381	4.09442	10.461	4.71916	151.73	25.3162	4087501	60168.4	1035648	45496.7	-516.55	575.568	1660000000	0	1970000000	0
3000	S. australis	SAU24	1899.69	668.557	-528.408	875.284	1702.11	1817.44	4.48559	27.2541	11.061	18.936	0.63542	7.91195	0.653198	7.12771	-0.198093	8.49536	0.765939	4.29339	6.13693	4.9527	21.9938	26.5788	3286954	63216.9	761981	47779.2	-373.036	604.746	1700000000	0	2010000000	0
2975	S. australis	SAU24	1869.21	668.491	-580.935	870.08	1675.17	1819.35	9.21449	27.2907	14.1467	18.6038	-0.247595	7.90845	0.0999861	7.13747	0.570577	8.47069	0.203681	4.28762	4.6166	4.95029	13.992	26.5757	3184404	63256.9	758128	47786.9	-405.296	605.145	1700000000	0	2010000000	0
2950	S. australis	SAU24	1965.03	668.426	-594.718	864.844	2007.13	1821.25	13.0221	27.3272	15.5686	18.2656	0.0572496	7.90496	3.3232	7.14722	-0.544487	8.44595	2.23582	4.28185	5.84528	4.94787	20.074	26.5726	3572951	63296.9	869671	47794.6	-318.514	605.544	1670000000	0	2000000000	0
2925	S. australis	SAU24	2578.87	668.36	-1876.54	859.577	6474.25	1823.15	-2.34056	27.3637	9.01748	17.9211	1.40251	7.90147	-0.432241	7.15696	1.55337	8.42114	0.759631	4.27607	7.92706	4.94545	109.538	26.5695	3994537	63336.9	1009211	47802.3	-501.505	605.942	1680000000	0	1980000000	0
2900	S. australis	SAU24	3213.95	636.471	-5712.64	813.597	27958.4	1738.15	-5.48883	26.0954	12.1023	16.7331	-1.18356	7.52188	1.11476	6.82541	9.50668	7.99643	1.16688	4.06693	10.2757	4.70764	359.888	25.3013	4547265	60358.9	1252069	45533.4	-176.2	577.467	1720000000	0	1950000000	0
2875	S. australis	SAU24	5549.74	666.79	-16000.2	855.381	85967.6	1820.23	-29.8604	27.3477	-1.2743	17.4323	-7.84937	7.87056	-5.59665	7.13564	24.7757	8.36237	-1.46966	4.26657	7.7433	4.93981	1486.37	26.596	5279315	63217.8	2148760	47751.9	179.85	604.905	1720000000	0	1760000000	0
2850	S. australis	SAU24	7885.29	664.974	-24653.5	857.842	132174	1813.96	-52.8687	27.2763	-2.83339	17.3407	-9.92224	7.83795	-9.68384	7.09577	18.4878	8.32645	-5.07732	4.2633	11.6176	4.93643	2563.67	26.6325	6569112	63016.1	3161882	47679.7	824.6	603.076	1710000000	0	1570000000	0
2825	S. australis	SAU24	5634.25	663.154	-21350.4	860.296	117464	1807.67	-24.1351	27.2047	1.64551	17.2486	-3.17844	7.8052	-5.60262	7.05566	21.6943	8.29037	-0.905545	4.26003	9.20439	4.93304	1525.03	26.669	5427006	62813.7	2213313	47607.4	356.597	601.241	1690000000	0	1760000000	0
2800	S. australis	SAU24	2922.84	661.329	-8957.92	862.742	47991.5	1801.36	-4.29595	27.1329	13.2403	17.1561	-2.22471	7.77232	0.0832994	7.01533	8.54926	8.25413	0.94472	4.25675	8.79301	4.92966	364.44	26.7054	3997078	62610.6	1120053	47535	-120.19	599.4	1710000000	0	1960000000	0
2775	S. australis	SAU24	2131.09	659.499	-3726.85	865.182	19172.6	1795.02	7.03877	27.061	14.4358	17.063	-0.154365	7.73929	-0.474532	6.97476	5.15013	8.21774	1.37557	4.25347	9.80534	4.92626	128.917	26.7418	3380925	62406.9	857552	47462.5	-252.996	597.554	1710000000	0	2000000000	0
2750	S. australis	SAU24	1608.78	626.346	-712.187	826.3	2745.61	1703.49	6.29669	25.7036	23.442	16.1613	1.47957	7.33917	-0.574055	6.60377	1.88857	7.7916	2.33749	4.04781	7.09287	4.68845	21.0124	25.5029	3113624	59240.4	736621	45133.2	-342.614	567.336	1670000000	0	2020000000	0
2725	S. australis	SAU24	2086.17	655.823	-753.664	870.041	2038.6	1782.29	-1.58628	26.9164	330.353	16.8753	4.67659	7.67281	1.25387	6.89291	52.435	8.14446	1.35886	4.24691	4.88276	4.91948	20.8896	26.8143	3450643	61997.4	842175	47317.1	-272.501	593.845	1690000000	0	2000000000	0
2700	S. australis	SAU24	2839.34	653.977	-1859.61	872.46	6649.64	1775.88	-9.18821	26.8439	355.786	16.7807	0.621313	7.63936	2.79739	6.85162	16.0414	8.10757	-0.419599	4.24363	5.8808	4.91608	160.098	26.8505	3944220	61791.6	1071873	47244.2	-497.664	591.981	1710000000	0	1980000000	0
2675	S. australis	SAU24	2914.01	652.127	-2250.04	874.873	8629.05	1769.46	2.53473	26.7711	42.4868	16.6855	0.890258	7.60576	-1.57986	6.81008	5.73051	8.07052	1.19985	4.24034	7.78507	4.91268	200.943	26.8867	4206330	61585.2	1106810	47171.3	-517.814	590.112	1680000000	0	1970000000	0
2650	S. australis	SAU24	5094.07	650.271	-6702.84	877.279	30812.5	1763.01	-24.3927	26.6981	5.55304	16.5898	-5.04068	7.57201	-4.25546	6.76828	14.5817	8.03329	-1.54516	4.23705	10.9328	4.90928	1131.43	26.9228	5302498	61378.1	1970758	47098.2	-458.679	588.237	1650000000	0	1810000000	0
2625	S. australis	SAU24	7403.02	648.042	-14405.9	875.195	74154.1	1759.08	-48.8439	26.6027	-4.18116	16.507	-10.5269	7.54056	-8.58469	6.73358	20.4902	7.997	-3.03586	4.22333	9.28079	4.89197	2061.62	26.9159	6192090	61106.7	2785988	46961.8	-565.121	586.683	1660000000	0	1660000000	0
2600	S. australis	SAU24	5579.57	645.397	-21372.4	868.112	116766	1757.94	-20.6749	26.4822	2.99779	16.4388	-5.04405	7.51171	-4.87652	6.70687	20.6642	7.96179	-0.832727	4.19798	6.06254	4.85915	1293.25	26.8614	5089650	60763.5	1953394	46754.7	278.673	585.488	1680000000	0	1820000000	0
2575	S. australis	SAU24	2485.74	642.742	-8187.32	860.972	43916.2	1756.81	0.464767	26.3611	15.3657	16.3703	0.143616	7.48275	0.641488	6.68005	7.65093	7.92642	2.95773	4.17248	7.40459	4.8261	257.321	26.8067	3758326	60418.3	1001145	46546.8	-103.816	584.291	1700000000	0	1990000000	0
2550	S. australis	SAU24	1681.77	640.076	-1693.37	853.771	7648.29	1755.68	7.61489	26.2395	16.1377	16.3015	0.27	7.45368	0.817844	6.65312	2.9931	7.89089	1.41153	4.14682	6.09044	4.79282	44.8787	26.752	2908646	60071.2	677524	46337.9	-246.892	583.091	1700000000	0	2030000000	0
2525	S. australis	SAU24	1679.51	637.398	-787.453	846.509	2160.96	1754.54	7.57257	26.1173	18.8723	16.2324	1.56593	7.42449	1.17724	6.62608	2.20256	7.85521	1.83561	4.121	6.79369	4.75931	13.1849	26.6971	3160780	59722	751701	46128.1	-319.204	581.888	1700000000	0	2020000000	0
2500	S. australis	SAU24	2216.58	634.71	-774.053	839.184	2431.45	1753.4	1.22489	25.9946	16.7616	16.163	-0.478257	7.39519	0.0602221	6.59893	2.67391	7.81936	0.716261	4.09501	6.71236	4.72556	39.5063	26.6422	3794594	59370.8	919741	45917.3	-363.378	580.683	1680000000	0	2000000000	0
2475	S. australis	SAU24	3083.24	601.914	-1651.97	792.186	6853.19	1668.83	-4.54227	24.6392	12.4906	15.3269	0.608533	7.01502	1.83443	6.25873	7.74061	7.41271	0.415418	3.87511	10.5777	4.46816	175.264	25.321	4775096	56207.2	1241792	43529.2	-476.117	551.882	1680000000	0	1970000000	0
2450	S. australis	SAU24	3940.92	629.298	-6622.76	824.34	32151.1	1751.13	-10.8306	25.7473	9.75744	16.0233	-4.05544	7.33624	1.93207	6.54429	20.6687	7.74716	0.126266	4.04254	12.3998	4.65733	683.125	26.5319	4967260	58662.1	1555074	45492.9	-221.472	578.266	1690000000	0	1900000000	0
2425	S. australis	SAU24	6943.9	626.574	-16439.1	816.816	83719.7	1749.99	-42.6184	25.6227	-5.35069	15.953	-9.17215	7.30658	-3.04502	6.5168	27.405	7.71081	-4.37319	4.01605	9.27165	4.62283	2029.11	26.4765	6007840	58304.5	2661686	45279.1	-442.657	577.053	1680000000	0	1680000000	0
2400	S. australis	SAU24	5146.85	623.839	-17781.7	809.222	96446.1	1748.86	-21.4144	25.4976	5.94904	15.8824	-4.09294	7.2768	-2.10646	6.48919	26.006	7.67428	-1.74628	3.98938	10.1266	4.58808	1364.02	26.4211	5288588	57944.7	2053663	45064.4	-36.4976	575.838	1690000000	0	1790000000	0
2375	S. australis	SAU24	3278.8	620.984	-4959.24	802.53	25238.9	1747.13	-9.64622	25.3631	30.0904	15.8076	-2.77461	7.24597	1.54853	6.46085	4.65895	7.63892	0.281571	3.96323	11.2917	4.55252	366.122	26.3571	4337615	57579.2	1212467	44840.9	-270.709	574.6	1680000000	0	1950000000	0
2350	S. australis	SAU24	2062.36	587.962	-1069.41	764.397	3652.16	1658.36	7.86602	23.9682	53.3727	14.9571	2.2639	6.86518	0.209964	6.12192	1.76514	7.2503	1.42218	3.75411	7.55356	4.298	84.422	24.9847	3356087	54463.9	833874	42440.2	-270.013	545.922	1680000000	0	2000000000	0
2325	S. australis	SAU24	2027.65	613.714	-867.144	802.703	3023.88	1735.4	4.28371	24.9685	11.9913	15.6017	0.140073	7.1707	1.29038	6.39501	2.05281	7.58662	0.621233	3.92028	5.39736	4.47293	51.7967	26.1101	3472263	56792.2	842112	44281.7	-322.849	571.833	1690000000	0	2000000000	0
2300	S. australis	SAU24	3139.95	610.047	-3769.68	802.789	18316.4	1729.51	-8.96124	24.7689	16.8222	15.4978	-0.299482	7.13278	1.18097	6.36183	8.94525	7.56033	1.10247	3.89863	7.96966	4.43259	355.027	25.9856	4334117	56394.6	1239246	43999.4	-330.256	570.444	1670000000	0	1940000000	0
2275	S. australis	SAU24	4296.05	606.358	-8321.08	802.876	43118.5	1723.59	-17.0359	24.5676	10.5954	15.3931	-4.37355	7.09464	-1.4002	6.32848	11.71	7.53395	-0.373397	3.87685	8.51676	4.39189	864.125	25.8606	4703436	55994.2	1643740	43715.3	-220.871	569.051	1670000000	0	1860000000	0
2250	S. australis	SAU24	5611.78	602.646	-14755.5	802.962	76928.7	1717.66	-20.0658	24.3647	2.34418	15.2878	-8.54672	7.0563	-5.79641	6.29496	16.2492	7.50748	-2.23914	3.85495	7.94871	4.3508	1347.44	25.735	5281730	55590.9	2083521	43429.4	133.675	567.656	1700000000	0	1780000000	0
2225	S. australis	SAU24	4056.58	598.91	-9475.79	803.048	49008.2	1711.7	-16.5804	24.1601	20.4185	15.1817	-6.21112	7.01776	-1.24252	6.26125	14.9739	7.48092	0.371978	3.83293	10.1821	4.30932	784.675	25.6088	4621544	55184.7	1563990	43141.5	-442.54	566.256	1700000000	0	1880000000	0
2200	S. australis	SAU24	3517.53	566.812	-6168.24	764.89	31545.9	1624.5	-3.79946	22.813	13.4794	14.357	-1.79665	6.64666	-2.56348	5.93082	9.63641	7.09929	2.03595	3.62931	10.132	4.06423	616.776	24.2685	4270975	52167	1371132	40811.2	-174.894	537.956	1670000000	0	1920000000	0
2175	S. australis	SAU24	5427.38	591.37	-8618.67	803.221	42120.6	1699.73	-32.325	23.7455	-2.38571	14.9673	-5.19801	6.94002	-1.31948	6.19329	9.62697	7.4275	-1.09297	3.7885	9.87824	4.22515	1277.71	25.3544	5335324	54363.1	2105502	42560	-556.314	563.448	1680000000	0	1780000000	0
2150	S. australis	SAU24	7027.4	587.563	-14105.8	803.308	71496.5	1693.71	-37.0958	23.5355	1.64001	14.8589	-6.99059	6.90082	-9.34325	6.15903	21.6873	7.40065	-1.97264	3.76609	10.9639	4.18242	1988.25	25.2263	6474623	53947.6	2880475	42266.2	-452.394	562.038	1680000000	0	1640000000	0
2125	S. australis	SAU24	6336.95	583.731	-15147.6	803.394	80737.3	1687.67	-31.772	23.3236	-5.95521	14.7497	-8.14587	6.8614	-8.46276	6.12458	16.7452	7.3737	-1.54559	3.74354	10.9882	4.13926	1482.5	25.0975	5709537	53528.8	2323451	41970.4	-267.669	560.625	1680000000	0	1760000000	0
2100	S. australis	SAU24	2713.59	580.083	-6167.98	797.457	32705.3	1679.07	10.2135	23.1581	16.5125	14.6617	2.32424	6.82019	-1.72231	6.08399	6.25416	7.35555	1.30242	3.72294	7.46337	4.11434	367.286	25.0005	3912612	53174.2	1129948	41722.1	-61.3106	558.645	1680000000	0	1970000000	0
2075	S. australis	SAU24	2405.41	576.473	-2515.16	789.705	11451.6	1669.68	-6.06357	23.0055	14.485	14.5797	-1.65071	6.77827	0.345419	6.04139	6.30754	7.33995	-0.578864	3.70282	9.81163	4.09472	177.768	24.9127	3428613	52836.8	888403	41486.7	-342.091	556.494	1680000000	0	2000000000	0
2050	S. australis	SAU24	2271.07	572.84	-2353.88	781.877	9712.7	1660.24	-1.18864	22.8519	13.1626	14.4971	-1.75675	6.73609	0.594056	5.9985	5.84271	7.32431	1.41161	3.6826	9.68523	4.075	234.966	24.8245	3462567	52497.3	938711	41250.1	-391.246	554.334	1680000000	0	1990000000	0
2025	S. australis	SAU24	3878.88	569.184	-5365.5	773.969	26692.8	1650.75	-6.90511	22.6973	9.12584	14.4141	-1.21999	6.69365	-1.50999	5.95529	12.3993	7.30865	-0.542719	3.66226	11.3999	4.05518	712.877	24.736	4596608	52155.6	1524898	41012.1	-387.629	552.166	1670000000	0	1890000000	0
2000	S. australis	SAU24	5679.83	565.504	-7615.65	765.98	35047.5	1641.2	-16.2661	22.5416	5.99278	14.3306	-4.25078	6.65094	-3.8127	5.91177	22.7771	7.29294	-1.98603	3.64181	9.89723	4.03527	1608.57	24.6472	5882396	51811.6	2367584	40772.6	-344.469	549.989	1690000000	0	1730000000	0
1975	S. australis	SAU24	6356.34	561.8	-10001.8	757.906	46788.3	1631.59	-45.7412	22.3848	-4.69683	14.2467	-7.96864	6.60795	-2.52449	5.86793	23.344	7.27721	-4.35953	3.62125	10.2926	4.01526	1831.86	24.5581	6013482	51465.4	2528066	40531.8	-307.979	547.804	1700000000	0	1710000000	0
1950	S. australis	SAU24	5296.41	558.071	-11426.4	749.745	57585.3	1621.93	-18.4363	22.2269	-0.160299	14.1622	-3.17093	6.56467	-4.00815	5.82375	23.5551	7.26144	-2.31832	3.60057	9.93394	3.99515	1448.85	24.4687	5190817	51116.8	2050291	40289.5	-388.999	545.61	1680000000	0	1800000000	0
1925	S. australis	SAU24	3971.68	554.318	-10836.3	741.495	56574.9	1612.21	-21.9199	22.0679	7.51989	14.0772	-3.93658	6.52112	-2.36298	5.77924	18.2037	7.24563	-1.54171	3.57977	8.4151	3.97494	837.551	24.3789	4222584	50765.7	1420057	40045.8	-70.3378	543.407	1680000000	0	1910000000	0
1900	S. australis	SAU24	2672.22	550.538	-5807.32	733.152	30491.8	1602.43	-2.04109	21.9077	7.75854	13.9917	-3.51612	6.47726	-0.351636	5.73438	11.6541	7.22979	-1.05147	3.55885	7.47112	3.95463	285.103	24.2888	3385610	50412.3	921396	39800.6	-172.871	541.195	1670000000	0	1990000000	0
1875	S. australis	SAU24	1545.82	546.733	-2032.39	724.712	9515.91	1592.59	10.7556	21.7463	18.1291	13.9056	0.855807	6.43311	1.68188	5.68917	4.95642	7.21392	2.29009	3.5378	7.31977	3.9342	72.7661	24.1984	2907026	50056.3	678891	39553.8	-197.425	538.974	1680000000	0	2030000000	0
1850	S. australis	SAU24	1617.44	542.886	-812.623	719.232	2430.01	1580.36	5.79182	21.5897	16.0181	13.8047	-0.853229	6.38688	1.02752	5.64363	2.29566	7.18691	-0.085454	3.50958	7.27062	3.90877	15.5429	24.0748	2650480	49677.2	590257	39283.4	-318.401	535.379	1690000000	0	2040000000	0
1825	S. australis	SAU24	1881.46	538.99	-2409.53	717.859	12151.2	1564.87	0.377686	21.4399	10.8745	13.6832	0.799143	6.33788	-0.536722	5.59776	6.92478	7.1447	0.502259	3.47149	5.86726	3.87649	190.677	23.9057	2858742	49266.9	734378	38980.9	-235.816	529.895	1680000000	0	2010000000	0
1800	S. australis	SAU24	2290.89	509.587	-4937.86	682.364	25123.7	1475.44	3.03097	20.2752	11.5712	12.9149	1.07818	5.98905	1.15573	5.28716	14.2317	6.76404	0.695499	3.26951	8.75309	3.66089	363.731	22.6052	3199990	46526.8	888979	36834.3	-411.397	499.384	1690000000	0	1990000000	0
1775	S. australis	SAU24	1940.78	531.113	-3967.6	715.103	21412.1	1533.4	3.78453	21.1371	16.6006	13.4369	-1.07539	6.23874	0.622153	5.50488	14.4883	7.05952	1.37045	3.39404	6.44564	3.8111	265.962	23.564	3101980	48435.9	835663	38368.8	-128.923	518.752	1710000000	0	2010000000	0
1750	S. australis	SAU24	3854.47	527.131	-8619.52	713.722	44328.2	1517.42	-8.63325	20.984	4.8776	13.3121	-3.84965	6.18857	-2.62502	5.45785	25.8322	7.01654	-1.28992	3.35465	9.18268	3.77798	1020.12	23.3913	4309263	48015	1537943	38059.1	3.80471	513.089	1710000000	0	1890000000	0
1725	S. australis	SAU24	6078.78	498.207	-11480.3	678.417	56335.2	1429.79	-25.7545	19.838	5.83174	12.5582	-7.89325	5.84571	-4.34279	5.15277	32.6935	6.64124	-1.63831	3.15693	9.36974	3.56625	1864.89	22.1117	5567592	45324.2	2305940	35949.3	-220.309	483.204	1710000000	0	1730000000	0
1700	S. australis	SAU24	5830.75	519.073	-9171.99	710.951	44661.8	1484.95	-40.9846	20.6746	-5.08585	13.0589	-8.39783	6.08699	-7.09524	5.36254	34.0146	6.92979	-1.91206	3.27443	9.74028	3.71085	1761.48	23.0419	5481816	47161.9	2239886	37431.9	-503.865	501.573	1720000000	0	1750000000	0
1675	S. australis	SAU24	5467.12	514.998	-8341.83	709.561	38735.1	1468.45	-33.3994	20.5181	3.15403	12.9304	-4.42819	6.03556	-5.05421	5.31425	28.6897	6.886	-2.56101	3.23358	9.10795	3.67683	1667.42	22.8652	5323758	46729.6	2107016	37114.3	-135.608	495.715	1690000000	0	1770000000	0
1650	S. australis	SAU24	5023.84	510.89	-7534.18	708.169	37558.6	1451.76	-17.2868	20.3604	8.29644	12.8007	-5.1028	5.98369	-4.30764	5.26551	27.5722	6.84194	-0.873993	3.1922	9.74627	3.64249	1408.34	22.6872	4959357	46293.2	1891414	36794	-449.18	489.786	1680000000	0	1830000000	0
1625	S. australis	SAU24	4010.87	506.748	-6783.54	706.774	33877.6	1434.87	-13.5971	20.2015	11.0456	12.6696	-3.65965	5.93137	-3.88722	5.21632	17.3095	6.79758	-0.305604	3.15028	8.22371	3.60782	915.035	22.5077	4332275	45852.6	1480027	36470.9	-395.603	483.785	1680000000	0	1910000000	0
1600	S. australis	SAU24	3382.35	502.614	-6104.13	704.625	29644.9	1418.3	-4.06134	20.0409	14.5498	12.5398	0.366651	5.87912	-1.81791	5.16813	12.9884	6.75484	-0.113811	3.10927	6.97828	3.57337	575.444	22.333	4028678	45411.3	1233853	36148.7	-531.842	477.724	1690000000	0	1940000000	0
1575	S. australis	SAU24	2433.71	498.958	-3275.25	693.119	16666.2	1407.95	5.65312	19.8738	17.5844	12.4424	1.54274	5.83315	0.557371	5.1377	8.71293	6.73543	0.417809	3.08617	9.09857	3.5455	245.556	22.2331	3680299	45009.6	986245	35871.1	-336.716	471.776	1670000000	0	1970000000	0
1550	S. australis	SAU24	2618.94	495.275	-3461.49	681.419	16655.6	1397.52	7.73936	19.7054	14.3094	12.3442	-0.621869	5.78682	-0.275673	5.10709	12.7288	6.71595	1.21171	3.06288	9.41787	3.51742	368.002	22.1328	3693792	44604.2	1041653	35591.2	-396.234	465.751	1690000000	0	1950000000	0
1525	S. australis	SAU24	2444.29	491.564	-3147.49	669.514	15468.2	1387.01	-3.51389	19.5355	13.4916	12.2452	0.46375	5.74011	-2.37768	5.0763	12.5067	6.69642	2.44322	3.03942	10.1245	3.48911	396.665	22.032	3568861	44195.1	1036893	35309.2	-336.893	459.648	1690000000	0	1950000000	0
1500	S. australis	SAU24	3248.65	487.825	-4592.21	657.393	22013.1	1376.42	-8.65965	19.3641	14.6369	12.1454	-0.626003	5.69302	-2.22878	5.04531	21.5746	6.67683	1.81836	3.01578	7.69147	3.46056	748.742	21.9307	4075882	43782.2	1331263	35024.9	-233.973	453.462	1660000000	0	1900000000	0
1475	S. australis	SAU24	6140.36	484.058	-8154.37	645.045	36341.2	1365.75	-21.1809	19.1912	-0.74601	12.0448	-7.78272	5.64554	-8.32072	5.01414	31.0911	6.65719	-2.23506	2.99195	11.3139	3.43178	1830.92	21.829	5689452	43365.4	2300771	34738.3	-595.933	447.191	1670000000	0	1720000000	0
1450	S. australis	SAU24	7050.64	480.261	-8244.39	632.455	36586.6	1355	-53.7544	19.0167	-4.99329	11.9433	-11.8808	5.59766	-10.2983	4.98277	41.4057	6.63749	-3.67282	2.96793	9.10042	3.40275	2142.25	21.7268	6159881	42944.5	2605608	34449.3	-607.631	440.831	1690000000	0	1670000000	0
1425	S. australis	SAU24	6533.23	476.433	-8802.49	619.61	42026.5	1344.16	-38.8263	18.8406	5.20592	11.841	-9.92732	5.54936	-5.40262	4.9512	46.3959	6.61773	-1.39809	2.94371	10.0632	3.37348	2155.36	21.6242	6079454	42519.4	2619070	34157.9	-396.7	434.378	1690000000	0	1680000000	0
1400	S. australis	SAU24	5683.61	472.575	-8970.85	606.493	44768	1333.23	-21.5099	18.6628	14.6688	11.7378	-4.86788	5.50064	-5.58786	4.91943	48.6157	6.5979	-0.675674	2.91929	11.4437	3.34395	2002.53	21.521	5817938	42090.1	2438949	33863.9	-164.159	427.827	1660000000	0	1700000000	0
1375	S. australis	SAU24	5275.51	468.685	-9985.43	593.086	49444.7	1322.21	-26.3919	18.4833	1.79991	11.6336	-4.93682	5.45148	-3.6639	4.88746	42.9978	6.57803	-0.967568	2.89467	8.5656	3.31415	1510	21.4173	5188848	41656.3	1995587	33567.4	-516.328	421.174	1670000000	0	1780000000	0
1350	S. australis	SAU24	4586.82	464.762	-10197.6	579.369	51803.3	1311.1	-8.26857	18.3021	7.90958	11.5285	-3.60592	5.40188	-6.02687	4.85527	49.7858	6.55809	1.46361	2.86984	9.24205	3.28409	1105.51	21.3132	4755410	41218	1726404	33268.2	-400.25	414.415	1680000000	0	1850000000	0
1325	S. australis	SAU24	3463.31	459.899	-8735	570.779	45980.9	1298.08	-4.92849	18.1059	23.1311	11.4015	-1.92692	5.33223	0.722933	4.7981	44.7475	6.50267	2.32339	2.84284	8.09919	3.2467	739.186	21.1364	4295928	40708.1	1417076	32893.4	-209.536	409.394	1670000000	0	1900000000	0
1300	S. australis	SAU24	3631.02	454.636	-8027.8	564.149	42053.3	1284.23	-8.07625	17.9025	12.5008	11.2649	-1.98868	5.25412	-0.757445	4.73071	38.5488	6.43318	-0.52436	2.81484	8.53114	3.20617	658.588	20.9304	4171312	40165.9	1326314	32486.3	-376.647	405.018	1660000000	0	1910000000	0
1275	S. australis	SAU24	3408.95	427.916	-6912.24	530.894	35920.2	1209.74	-14.5265	16.8541	11.4471	10.5969	-1.15634	4.92841	-1.98544	4.44032	42.8658	6.05994	1.93604	2.65387	9.98728	3.0144	667.976	19.7356	4192606	37729.8	1356927	30546.6	-61.9296	381.519	1670000000	0	1900000000	0
1250	S. australis	SAU24	3687.03	443.923	-7588.87	550.647	39156.3	1256.08	-15.0336	17.4887	12.3657	10.9868	-3.15018	5.0943	-0.748146	4.59296	45.99	6.2919	0.0990302	2.758	6.90977	3.12352	838.975	20.5123	4369032	39059	1497438	31656.2	-300.238	396.123	1700000000	0	1880000000	0
1225	S. australis	SAU24	4194.15	438.469	-8836.71	543.77	43909.3	1241.76	-21.364	17.2781	3.74959	10.845	0.0318297	5.01248	-0.511832	4.5225	47.0825	6.22005	-0.567594	2.72913	9.93701	3.08137	1036.67	20.3	4533538	38493.6	1652978	31232.9	-447.406	391.599	1690000000	0	1850000000	0
1200	S. australis	SAU24	5104.52	432.946	-10500.2	536.806	53072	1227.27	-25.3611	17.0649	4.45294	10.7013	-6.1165	4.92931	-4.39037	4.45094	49.959	6.14737	-3.15703	2.69995	8.14461	3.03863	1381.65	20.0854	5009861	37919.8	1946086	30803.8	-278.518	387.023	1670000000	0	1790000000	0
1175	S. australis	SAU24	5323.54	407.001	-11227.3	504.524	55636.3	1154.87	-25.8652	16.0466	6.43911	10.0531	-5.85114	4.614	-4.31031	4.16972	51.0511	5.78459	-0.4472	2.54329	9.10521	2.85265	1489.38	18.9225	5183972	35559.2	2051228	28922.5	-169.309	364.182	1670000000	0	1770000000	0
1150	S. australis	SAU24	5304.74	421.682	-10414.6	522.599	52628.4	1197.78	-24.6123	16.6302	7.32066	10.4081	-3.26498	4.75859	-5.4746	4.30424	49.6826	5.99936	1.10379	2.64063	8.47274	2.9513	1425.22	19.6493	5154250	36745.3	2017291	29927.2	-424.219	377.703	1660000000	0	1780000000	0
1125	S. australis	SAU24	5413	415.936	-9811.51	515.348	50166.7	1182.76	-27.2536	16.4086	5.52251	10.2584	-8.18242	4.6709	-7.92165	4.22898	55.3277	5.92397	-2.05523	2.61047	10.9908	2.90665	1450.2	19.4276	5283855	36143.7	2047678	29479	-475.525	372.956	1680000000	0	1770000000	0
1100	S. australis	SAU24	5290.37	410.11	-9562.82	507.994	50027.4	1167.54	-21.0861	16.1839	7.71632	10.1064	-4.65871	4.58152	-3.20736	4.15236	56.5565	5.8476	-0.696049	2.57995	10.4729	2.86131	1578.69	19.2033	5417152	35532	2135686	29024	-277.243	368.148	1670000000	0	1760000000	0
1075	S. australis	SAU24	5227.9	403.425	-9285.33	501.496	44753.7	1151.31	-23.8534	15.9312	3.14911	9.93786	-5.84582	4.49487	-4.59629	4.07574	44.5506	5.76473	-2.64006	2.53914	10.7998	2.81226	1386.85	18.9169	5100686	34886.1	1947361	28524.7	-243.913	363.716	1650000000	0	1790000000	0
1050	S. australis	SAU24	5559.22	395.312	-9968.36	496.536	48180.1	1133.48	-31.2199	15.6323	8.09782	9.74231	-5.12045	4.41415	-6.34291	4.0001	41.0608	5.67133	-1.63061	2.48078	10.1349	2.7573	1576.32	18.5251	5332204	34188.1	2111908	27953.4	-303.585	359.97	1650000000	0	1770000000	0
1025	S. australis	SAU24	5474.9	387.029	-9406.35	491.526	46067.1	1115.37	-22.0816	15.3275	2.35388	9.54275	-5.66112	4.33192	-4.98157	3.92299	45.1611	5.57637	-3.61015	2.42101	11.5378	2.70121	1465.88	18.1247	5214779	33475.6	2015988	27370.2	-296.785	356.184	1650000000	0	1780000000	0
1000	S. australis	SAU24	4950.29	378.565	-9726.25	486.464	48368.1	1096.95	-19.5732	15.0165	6.1906	9.33892	-4.8956	4.24811	-4.13058	3.84434	47.7968	5.47976	0.0282209	2.35972	14.9602	2.64394	1357.14	17.7153	5150056	32747.6	1968887	26774.2	-320.633	352.358	1660000000	0	1790000000	0
975	S. australis	SAU24	5070.51	369.908	-9337.85	481.35	48142.7	1078.22	-24.9129	14.699	6.39538	9.13054	-3.11188	4.16261	-2.715	3.76405	40.8654	5.38141	-0.250094	2.2968	13.0744	2.5854	1404.78	17.2962	5123544	32003	2009632	26164.8	-110.284	348.49	1660000000	0	1770000000	0
950	S. australis	SAU24	5039.76	361.043	-10344.1	476.18	51412.5	1059.16	-8.38973	14.3744	1.88716	8.91729	-3.71227	4.07531	-6.0052	3.682	34.5494	5.28124	-0.485071	2.2321	12.5682	2.52551	1352.58	16.8667	4988142	31240.7	1917074	25540.7	-179.443	344.578	1650000000	0	1780000000	0
925	S. australis	SAU24	5105.72	351.954	-12903.3	470.954	64604.3	1039.75	-16.255	14.0424	10.468	8.69882	-2.47997	3.9861	-2.92855	3.59809	38.1022	5.17912	-1.5123	2.16547	13.4031	2.46416	1486.96	16.426	5055480	30459.3	2040597	24901.1	1.03049	340.621	1670000000	0	1770000000	0
900	S. australis	SAU24	5057.48	342.625	-12937.5	465.668	65124.9	1019.97	-17.5115	13.7023	7.3408	8.47472	-3.2276	3.89485	-2.40003	3.51217	29.0802	5.07496	0.461791	2.09673	12.9822	2.40124	1452.3	15.9732	4957807	29657.4	1961598	24244.5	-271.313	336.618	1670000000	0	1780000000	0
875	S. australis	SAU24	4890.4	333.035	-12480.8	460.323	65056.9	999.8	-28.9986	13.3536	3.31898	8.24453	-4.48444	3.80142	-5.14431	3.4241	26.6967	4.96861	-0.672671	2.02566	11.3861	2.33663	1374.96	15.5071	4711951	28833.2	1865162	23569.8	7.54204	332.567	1670000000	0	1790000000	0
850	S. australis	SAU24	4729.27	323.16	-12905.7	454.914	65413.5	979.214	-23.4048	12.9954	4.63529	8.00773	-6.45825	3.70562	-6.47419	3.3337	22.2161	4.85993	-0.797257	1.952	10.2636	2.27018	1231.88	15.0265	4493606	27984.6	1737161	22875	-122.434	328.466	1670000000	0	1830000000	0
825	S. australis	SAU24	4660.08	313.026	-10565.6	449.199	56346	958.081	-27.1139	12.6278	5.06688	7.76474	-4.26656	3.60738	-3.51507	3.24066	21.7972	4.74758	-2.12124	1.8762	9.88998	2.20203	1113.72	14.5344	4370140	27113.5	1631588	22162.8	-121.662	324.218	1680000000	0	1840000000	0
800	S. australis	SAU24	4452.26	304.662	-11736.1	433.749	60738.3	932.302	-14.6278	12.2749	2.16971	7.55564	-4.75665	3.51044	-2.74729	3.14021	20.3162	4.58483	-1.44586	1.82752	10.6999	2.14402	1111.02	14.1987	4227598	26370.7	1621668	21596.7	-159.908	316.156	1690000000	0	1840000000	0
775	S. australis	SAU24	3758.69	296.061	-10048.7	417.728	51322.1	905.789	-19.5632	11.9115	12.0315	7.34059	-3.77202	3.41074	-1.64828	3.03643	18.2323	4.41608	-2.18217	1.77752	10.0171	2.0844	886.733	13.8548	3909183	25606.3	1402739	21015.4	-184.732	307.884	1660000000	0	1880000000	0
750	S. australis	SAU24	3691.49	287.204	-8687.01	401.067	45062.9	878.477	-12.6552	11.5367	12.6366	7.11904	-4.29701	3.30803	-1.3393	2.92897	16.799	4.24063	-1.32298	1.72606	8.01334	2.02302	726.313	13.5022	3681817	24818.4	1252101	20417.5	-283.64	299.383	1680000000	0	1910000000	0
725	S. australis	SAU24	3218.54	264.823	-8470.49	365.413	43574.9	809.798	-6.99557	10.6184	10.3205	6.56227	-2.72898	3.04956	-1.20225	2.68327	14.1344	3.86437	1.09065	1.59336	8.43568	1.8664	641.749	12.5144	3532329	22861.6	1181161	18858.6	-120.273	276.793	1690000000	0	1930000000	0
700	S. australis	SAU24	3030.97	268.614	-7474.38	365.475	38452	821.132	-7.50253	10.7479	3.81508	6.65386	-4.74523	3.09241	-1.67349	2.70128	17.0088	3.8659	-1.22602	1.61826	7.41561	1.89431	556.636	12.7677	3359011	23162.4	1085441	19165.9	-211.557	281.612	1660000000	0	1940000000	0
675	S. australis	SAU24	2860.49	258.819	-7635.98	346.309	41627.7	790.901	-3.70665	10.331	5.2866	6.40862	-3.12023	2.97875	-1.29889	2.57991	14.0582	3.66419	0.911421	1.56156	9.3804	1.82655	615.847	12.3842	3441109	22288.3	1124186	18508.3	-295.345	272.292	1710000000	0	1950000000	0
650	S. australis	SAU24	2989.95	248.638	-8060.46	326.019	41891.4	759.468	-2.79887	9.89646	11.7324	6.15361	0.315141	2.86057	-2.13596	2.45253	12.3759	3.45071	-1.06069	1.50273	5.7873	1.75619	624.891	11.9884	3453296	21378.5	1152155	17826.6	-427.809	262.641	1740000000	0	1970000000	0
625	S. australis	SAU24	3631.19	226.688	-9517.11	289.885	50799.2	692.073	-11.5867	8.99236	5.7724	5.60721	-3.97598	2.60696	-2.2445	2.20778	16.4383	3.06964	-1.13869	1.37286	7.14668	1.60274	828.309	11.0277	3763793	19455.5	1344653	16302.5	-90.2124	240.592	1730000000	0	1940000000	0
600	S. australis	SAU24	3804.28	226.91	-9042.61	281.079	45630	692.334	-18.915	8.9645	-0.806406	5.60892	-2.51244	2.60821	-1.6814	2.17552	17.547	2.9782	-1.19778	1.37756	8.47976	1.60623	897.079	11.1547	3953969	19431.5	1428495	16378.1	-196.199	242.189	1730000000	0	1930000000	0
575	S. australis	SAU24	3836.02	215.225	-8649.76	255.664	45609.1	656.197	-7.97578	8.46011	5.29437	5.31569	-1.85685	2.47239	-1.9446	2.02285	19.1269	2.71123	-0.0258567	1.31049	9.19688	1.52574	995.209	10.7136	4168068	18380.8	1544118	15603.6	-315.771	231.285	1690000000	0	1890000000	0
550	S. australis	SAU24	4715.76	211.289	-9768.86	246.841	48946	644.015	-27.4702	8.28957	7.57232	5.21684	-7.81018	2.42661	-3.84461	1.97068	19.2632	2.61861	-2.63979	1.28794	11.5456	1.49865	1216.92	10.5663	4542074	18026.2	1792285	15343.4	-215.959	227.629	1670000000	0	1830000000	0
525	S. australis	SAU24	4716.97	211.289	-8338.47	246.841	41237.2	644.015	-18.9065	8.28957	1.1504	5.21684	-4.87067	2.42661	-3.94177	1.97068	16.7271	2.61861	-1.70816	1.28794	12.9381	1.49865	1186.26	10.5663	4533414	18026.2	1775041	15343.4	-259.721	227.629	1670000000	0	1820000000	0
500	S. australis	SAU24	4923.77	211.289	-8447.77	246.841	41529.8	644.015	-15.062	8.28957	1.68738	5.21684	-4.71645	2.42661	-5.16556	1.97068	21.3685	2.61861	-0.492494	1.28794	11.8743	1.49865	1336.56	10.5663	4866324	18026.2	1915558	15343.4	-246.753	227.629	1660000000	0	1800000000	0
475	S. australis	SAU24	4612.79	211.289	-7204.57	246.841	34889.2	644.015	-16.3116	8.28957	3.5947	5.21684	-1.39496	2.42661	-0.456506	1.97068	26.4963	2.61861	0.958445	1.28794	13.5947	1.49865	1332.75	10.5663	4991218	18026.2	1949231	15343.4	-373.067	227.629	1650000000	0	1790000000	0
450	S. australis	SAU24	5236.63	248.575	-7352.4	290.401	34807.9	757.665	-21.3209	9.75244	2.93387	6.13746	-7.94067	2.85484	-6.07962	2.31845	22.5064	3.08072	-0.407285	1.51523	14.7922	1.76311	1384.26	12.4309	5084838	21207.3	2003658	18051.1	-300.677	267.799	1650000000	0	1780000000	0
0	H. portjacksoni	PJ	10442.4	403.29	-12044.2	455.242	55460.5	870.982	-89.9908	15.0407	-9.29495	9.18463	-17.9962	4.07374	-12.2511	3.81439	48.6001	5.52126	-6.94042	2.32235	18.2359	2.65622	3068.22	20.4308	9860499	34604.6	4895896	32188.3	710.428	462.86	1670000000	0	1240000000	0
25	H. portjacksoni	PJ	10301.5	436.897	-12337.2	493.178	54948.9	943.564	-77.9754	16.2941	-23.1122	9.95002	-19.1813	4.41322	-12.5686	4.13226	55.5124	5.98137	-6.73089	2.51588	20.8079	2.87757	2991.78	22.1333	9819616	37488.3	4820557	34870.7	445.166	501.432	1690000000	0	1250000000	0
50	H. portjacksoni	PJ	10665.4	436.897	-11709.6	493.178	52570.8	943.564	-88.4643	16.2941	-34.057	9.95002	-17.6036	4.41322	-11.5332	4.13226	49.2645	5.98137	-9.41071	2.51588	19.9203	2.87757	3007.41	22.1333	9840969	37488.3	4814546	34870.7	-135.678	501.432	1680000000	0	1260000000	0
75	H. portjacksoni	PJ	10102.9	436.897	-11795.1	493.178	53699.1	943.564	-91.6515	16.2941	-22.4024	9.95002	-16.5503	4.41322	-13.1924	4.13226	52.2317	5.98137	-5.84413	2.51588	19.7312	2.87757	3021.32	22.1333	9869951	37488.3	4865400	34870.7	307.255	501.432	1690000000	0	1260000000	0
100	H. portjacksoni	PJ	9954.85	436.897	-10923	493.178	53081	943.564	-65.8416	16.2941	-11.7512	9.95002	-0.640992	4.41322	-12.7155	4.13226	50.6374	5.98137	-8.29474	2.51588	20.869	2.87757	2968.02	22.1333	9894511	37488.3	4834773	34870.7	510.135	501.432	1680000000	0	1260000000	0
125	H. portjacksoni	PJ	10546	436.897	-12885.1	493.178	58403.4	943.564	-85.4403	16.2941	-13.0156	9.95002	-24.4491	4.41322	-10.9958	4.13226	50.0673	5.98137	-7.54232	2.51588	14.25	2.87757	3113.06	22.1333	10000000	37488.3	4948926	34870.7	1335.06	501.432	1670000000	0	1230000000	0
150	H. portjacksoni	PJ	10265.6	436.897	-11570.7	493.178	57415.7	943.564	-74.4819	16.2941	-22.9454	9.95002	-14.6748	4.41322	-11.8046	4.13226	46.342	5.98137	-7.2967	2.51588	20.2557	2.87757	3124.88	22.1333	10100000	37488.3	4964254	34870.7	57.3693	501.432	1690000000	0	1250000000	0
175	H. portjacksoni	PJ	10761.9	436.897	-12302.9	493.178	55965.7	943.564	-71.1086	16.2941	-27.5919	9.95002	-21.9564	4.41322	-11.0988	4.13226	39.3294	5.98137	-9.7381	2.51588	17.2378	2.87757	3106.82	22.1333	9923708	37488.3	4931080	34870.7	599.428	501.432	1690000000	0	1230000000	0
200	H. portjacksoni	PJ	10915.2	436.897	-11346.7	493.178	51905.9	943.564	-86.7884	16.2941	-23.8405	9.95002	-18.1455	4.41322	-14.2659	4.13226	43.94	5.98137	-6.23231	2.51588	15.1586	2.87757	3097.81	22.1333	9976478	37488.3	4938016	34870.7	292.72	501.432	1670000000	0	1230000000	0
225	H. portjacksoni	PJ	10966.7	436.897	-11715.7	493.178	53469.9	943.564	-70.3627	16.2941	-25.881	9.95002	-18.8975	4.41322	-17.221	4.13226	60.6185	5.98137	-9.47998	2.51588	15.4484	2.87757	3094.91	22.1333	10100000	37488.3	4950524	34870.7	558.265	501.432	1670000000	0	1220000000	0
250	H. portjacksoni	PJ	10604.2	436.897	-11069.3	493.178	51752.4	943.564	-73.3959	16.2941	-21.9966	9.95002	-11.4481	4.41322	-13.5472	4.13226	55.2244	5.98137	-7.14382	2.51588	20.5003	2.87757	3153.21	22.1333	10300000	37488.3	5040921	34870.7	266.567	501.432	1700000000	0	1220000000	0
275	H. portjacksoni	PJ	10105.4	476.615	-10983	538.013	51992.5	1029.34	-56.8375	17.7754	-21.557	10.8546	-18.2534	4.81442	-13.106	4.50792	71.0233	6.52513	-0.198803	2.7446	20.8025	3.13917	3114.43	24.1455	10200000	40896.3	5000094	38040.8	950.828	547.017	1670000000	0	1200000000	0
300	H. portjacksoni	PJ	10717.9	452.662	-10631	515.819	50751	970.156	-87.2092	16.8896	-19.504	10.3118	-18.1879	4.6017	-10.0115	4.33094	55.5727	6.25095	-10.7886	2.61798	15.8872	3.0008	3086.01	22.8089	10200000	38988.9	5027630	36065.1	68.8873	514.774	1670000000	0	1200000000	0
325	H. portjacksoni	PJ	9960.85	480.708	-10991.9	555.619	51469.2	1017.94	-60.7013	17.9484	-17.2044	10.9553	-19.6112	4.93433	-9.26237	4.67929	55.995	6.72533	-6.14645	2.79862	19.6652	3.21823	3040.08	24.0191	10200000	41645.5	5051290	38194.9	422.345	538.796	1730000000	0	1210000000	0
350	H. portjacksoni	PJ	11195.6	507.205	-11886	592.752	55694.4	1063.57	-79.6291	18.9482	-36.3645	11.563	-15.3018	5.2459	-12.7364	5.00344	53.2052	7.16838	-9.36837	2.96829	19.9826	3.42188	3058.68	25.1713	10300000	44142.5	5020594	40212	1091	561.791	1660000000	0	1190000000	0
375	H. portjacksoni	PJ	11039.4	532.386	-11351.8	627.692	52994.3	1107.33	-76.0751	19.8977	-23.6861	12.1403	-18.7145	5.53997	-8.74336	5.30784	52.2582	7.58559	-9.76455	3.12878	15.425	3.61406	3055.08	26.2729	10300000	46505.7	5058517	42132.7	167.71	583.882	1660000000	0	1180000000	0
400	H. portjacksoni	PJ	10229.9	556.428	-11127.3	660.788	52477.4	1149.42	-59.2454	20.804	-12.9835	12.6914	-19.5201	5.81921	-10.7195	5.5957	46.3847	7.98103	-8.09215	3.28142	16.6598	3.79653	3007.28	27.3302	10200000	48754.4	5061330	43969.5	854.04	605.167	1690000000	0	1190000000	0
425	H. portjacksoni	PJ	10227.3	579.473	-10751.9	692.303	52452.5	1190.03	-90.6619	21.6725	-20.2137	13.2195	-17.5468	6.08564	-7.18986	5.86946	48.8781	8.35778	-6.27487	3.42727	20.3568	3.97063	2995	28.3481	10300000	50903.9	4994394	45732.7	303.987	625.728	1680000000	0	1190000000	0
450	H. portjacksoni	PJ	10164.4	601.637	-11207.6	722.444	53671.2	1229.29	-59.4197	22.5074	-17.6595	13.7274	-13.518	6.34089	-4.71591	6.13101	47.1694	8.71826	-7.18422	3.56716	22.4239	4.1374	3048.76	29.3306	10200000	52966.2	5029484	47430.3	190.249	645.635	1670000000	0	1190000000	0
475	H. portjacksoni	PJ	10670.4	623.012	-11767	751.378	56257.4	1267.34	-78.0872	23.3124	-20.8307	14.2171	-16.6009	6.58626	-6.24005	6.38185	53.9227	9.06442	-8.46584	3.70177	14.8085	4.29771	3122.81	30.2814	10200000	54951.2	5023882	49069.2	374.427	664.946	1680000000	0	1200000000	0
500	H. portjacksoni	PJ	10295	643.678	-12001.3	779.238	57440.3	1304.28	-79.6349	24.0906	-15.5584	14.6905	-12.0514	6.8228	7.49956	6.6232	62.7175	9.39783	-6.89464	3.83165	20.2129	4.45225	3131.18	31.2031	10300000	56866.9	4988205	50655.2	310.872	683.712	1660000000	0	1210000000	0
525	H. portjacksoni	PJ	10972.7	663.701	-11769.8	806.135	59069.5	1340.2	-92.3864	24.8444	-22.9699	15.1491	-21.5856	7.05142	6.02499	6.85605	58.0109	9.71982	-8.95754	3.95727	16.0633	4.6016	3159.59	32.0984	10200000	58720.2	4930988	52192.9	183.064	701.976	1720000000	0	1200000000	0
550	H. portjacksoni	PJ	11012.4	683.137	-12850.7	832.164	59653.1	1375.19	-78.467	25.576	-17.4721	15.5942	-22.3502	7.27285	7.51123	7.08126	52.8762	10.0315	-9.12295	4.07903	16.4639	4.74626	3162.06	32.9694	10200000	60516.8	4989331	53686.7	1334.43	719.777	1650000000	0	1210000000	0
575	H. portjacksoni	PJ	10848.2	702.035	-12447.2	857.403	61289.2	1409.3	-80.3295	26.2872	-31.1749	16.0269	-16.3667	7.48774	-1.06876	7.29952	63.2371	10.3337	-5.93973	4.19726	17.7699	4.88663	3294.64	33.818	10200000	62261.5	5056616	55140	764.913	737.148	1670000000	0	1200000000	0
600	H. portjacksoni	PJ	11059.4	720.438	-12438.7	881.92	59412.8	1442.61	-84.4769	26.9797	-30.008	16.4483	-19.7689	7.69663	-4.05222	7.51143	59.5549	10.6274	-9.50131	4.31224	15.7195	5.02309	3297.24	34.6458	10200000	63958.6	4973586	56555.9	458.055	754.12	1730000000	0	1200000000	0
625	H. portjacksoni	PJ	11128.2	738.382	-12825.9	905.773	61594.8	1475.17	-62.861	27.6549	-28.2825	16.8592	-21.1203	7.9	-7.42093	7.71754	67.7565	10.9132	-9.00664	4.42424	16.0038	5.15593	3271.58	35.4542	10200000	65611.9	4974302	57937.3	408.913	770.717	1670000000	0	1210000000	0
650	H. portjacksoni	PJ	11115.8	755.9	-12240.3	929.015	59809.4	1507.02	-85.4442	28.314	-30.7947	17.2603	-23.9361	8.09827	-11.7977	7.91827	78.5182	11.1916	-8.74643	4.53347	15.8676	5.28543	3388.45	36.2447	10300000	67224.5	5059277	59286.5	-131.013	786.965	1760000000	0	1230000000	0
675	H. portjacksoni	PJ	11546.3	773.021	-11425	951.688	54535	1538.21	-100.851	28.9581	-41.6214	17.6522	-23.839	8.29179	-14.5305	8.11405	64.4717	11.4634	-10.1169	4.64013	16.5484	5.41184	3324.22	37.0182	10200000	68799.4	5020387	60605.7	444.671	802.884	1670000000	0	1200000000	0
700	H. portjacksoni	PJ	11754.1	789.772	-10386.9	973.835	47693.8	1568.79	-83.8296	29.5881	-29.5767	18.0357	-19.054	8.4809	-17.066	8.30521	51.889	11.7288	-9.39855	4.74439	16.694	5.53536	3312.48	37.776	10200000	70338.9	5092702	61896.7	22.8302	818.493	1670000000	0	1190000000	0
725	H. portjacksoni	PJ	11149.1	806.174	-10223.1	995.488	47950.9	1598.78	-80.6762	30.205	-26.3429	18.4111	-17.9969	8.66588	-18.2091	8.49207	54.3424	11.9883	-8.4207	4.84642	17.1369	5.65619	3274.22	38.5188	10200000	71845.5	5074294	63161.4	-86.4225	833.81	1700000000	0	1190000000	0
750	H. portjacksoni	PJ	11571.5	822.249	-10106.7	1016.68	44769.7	1628.22	-101.718	30.8096	-31.6533	18.7791	-21.0804	8.847	-14.409	8.6749	54.8454	12.2424	-7.75715	4.94633	15.9336	5.77449	3281.48	39.2475	10300000	73321.2	5134372	64401.2	66.1413	848.851	1670000000	0	1190000000	0
775	H. portjacksoni	PJ	11227	838.016	-9529.73	1037.44	44965.7	1657.13	-105.325	31.4025	-29.302	19.14	-18.9624	9.02448	-15.1119	8.85397	60.5564	12.4912	-5.89963	5.04427	17.8764	5.89041	3254.11	39.963	10400000	74767.7	5041083	65617.6	-69.6991	863.63	1670000000	0	1200000000	0
800	H. portjacksoni	PJ	12088	853.492	-11233.6	1057.79	49073.7	1685.55	-98.9024	31.9844	-36.2008	19.4942	-22.4097	9.19854	-8.09727	9.02947	59.9106	12.7353	-10.5977	5.14034	17.8644	6.00409	3304.47	40.6659	10400000	76186.8	5094147	66811.9	6.64474	878.16	1660000000	0	1210000000	0
825	H. portjacksoni	PJ	11937.9	868.692	-11901.2	1077.76	52724.8	1713.49	-79.8144	32.556	-23.2523	19.8421	-23.5325	9.36937	-11.8483	9.20164	90.8357	12.9747	-9.56613	5.23465	18.6149	6.11566	3377.62	41.3569	10500000	77579.9	5091768	67985.2	316.513	892.454	1660000000	0	1230000000	0
850	H. portjacksoni	PJ	11620.7	883.63	-12033.6	1097.37	59731.7	1740.99	-79.1459	33.1177	-23.966	20.184	-17.5418	9.53713	-11.5161	9.37064	146.22	13.2098	-8.29028	5.3273	22.8329	6.22523	3041.4	42.0365	10600000	78948.4	4816694	69138.6	-29.7797	906.522	1650000000	0	1320000000	0
875	H. portjacksoni	PJ	9479.07	898.321	-12554.4	1116.63	64106.5	1768.07	-43.4263	33.67	-9.77245	20.5202	-12.2512	9.702	-5.57267	9.53664	135.325	13.4407	-4.84013	5.41835	25.5335	6.33291	2313.63	42.7052	10200000	80293.6	4058251	70273	459.307	920.376	1660000000	0	1490000000	0
900	H. portjacksoni	PJ	7747.93	912.729	-12904.4	1130.65	68938.5	1787.72	-25.3851	34.2062	5.90465	20.8536	-8.12161	9.86227	-4.66718	9.69515	114.867	13.6677	-1.66237	5.50081	27.3647	6.43975	1651.06	43.3184	9598151	81587.3	3348235	71312.2	790.386	930.665	1680000000	0	1650000000	0
925	H. portjacksoni	PJ	6197.23	926.884	-7332.02	1141.35	36748.7	1802.67	-21.2398	34.7295	10.5554	21.1836	0.0504803	10.0188	-2.43975	9.84815	77.0205	13.891	2.61728	5.57753	25.8574	6.54546	1000.24	43.894	8785946	82841.9	2688229	72287	1.3135	938.685	1680000000	0	1760000000	0
950	H. portjacksoni	PJ	6090.51	940.826	-5587.78	1151.96	24854.3	1817.49	-31.5111	35.245	7.23153	21.5084	-8.8599	10.1729	3.66051	9.9988	74.4907	14.1108	-1.67729	5.65321	25.4796	6.64948	843.11	44.4622	8778670	84077.9	2575343	73248.9	34.6716	946.637	1700000000	0	1790000000	0
975	H. portjacksoni	PJ	5569.27	954.565	-5948.13	1162.46	31052.2	1832.19	-26.1101	35.7532	15.5127	21.8285	0.00719096	10.3247	1.48554	10.1472	84.5725	14.3271	-0.655169	5.72788	26.3573	6.75191	859.175	45.0232	8865664	85295.9	2603283	74198.3	-502.285	954.523	1690000000	0	1810000000	0
1000	H. portjacksoni	PJ	5187.29	968.109	-6783.84	1172.88	34410.6	1846.77	1.89053	36.2542	13.3091	22.1439	-3.95209	10.4743	5.34836	10.2935	83.3673	14.5403	2.35789	5.8016	30.8051	6.8528	713.91	45.5773	8623531	86496.8	2426829	75135.7	-189.16	962.344	1710000000	0	1840000000	0
1025	H. portjacksoni	PJ	4541.51	981.466	-1840.98	1183.2	3809.37	1861.24	-4.59223	36.7483	11.2809	22.4549	-4.38783	10.6219	13.2346	10.4377	38.9889	14.7503	-0.994874	5.87439	23.4083	6.95223	381.036	46.1248	7333008	87681.3	1904990	76061.6	-652.26	970.102	1690000000	0	1900000000	0
1050	H. portjacksoni	PJ	4492.73	994.643	-1738.4	1193.43	4404.76	1875.6	-23.738	37.236	12.9365	22.7616	-6.68876	10.7674	8.17359	10.58	40.4303	14.9575	0.404742	5.94629	21.4561	7.05026	481.972	46.6658	7209004	88849.9	1921087	76976.3	-680.217	977.798	1670000000	0	1900000000	0
1075	H. portjacksoni	PJ	4593.64	1007.65	-2358.03	1203.58	5389.58	1889.85	-1.09247	37.7172	13.7158	23.0643	-3.08277	10.9109	4.86409	10.7204	46.884	15.1617	1.59359	6.01733	23.199	7.14694	527.29	47.2006	7193666	90003.4	1998432	77880.3	-404.372	985.435	1670000000	0	1890000000	0
1100	H. portjacksoni	PJ	4307.99	1020.49	-1805.32	1213.64	5893.81	1903.99	-13.0633	38.1925	15.4613	23.3631	-2.83186	11.0526	1.31948	10.8589	53.9779	15.3633	0.11185	6.08754	23.587	7.24233	688.589	47.7294	7212224	91142.3	2069984	78773.9	-703.018	993.013	1740000000	0	1870000000	0
1125	H. portjacksoni	PJ	4820.71	1033.17	-2303.75	1223.62	7566.77	1918.03	-16.2743	38.6619	13.5243	23.658	-2.96622	11.1925	2.72404	10.9957	59.5817	15.5623	0.255634	6.15695	19.3921	7.33648	750.374	48.2525	7164098	92267.2	2116071	79657.5	-551.601	1000.53	1670000000	0	1860000000	0
1150	H. portjacksoni	PJ	4676	1045.69	-2490.33	1233.51	8198.05	1931.97	-29.5286	39.1257	10.9543	23.9494	-2.38894	11.3306	1.06436	11.1309	55.0778	15.7587	1.53349	6.22559	26.1324	7.42944	842.35	48.7699	7128358	93378.4	2162102	80531.4	-818.604	1008	1720000000	0	1840000000	0
1175	H. portjacksoni	PJ	5317.77	1058.07	-2975.7	1243.33	8273.44	1945.8	-18.4713	39.584	8.73628	24.2372	-7.15286	11.4671	9.03915	11.2644	55.4448	15.9528	-0.974975	6.29348	23.5088	7.52125	909.58	49.2819	7196932	94476.7	2269160	81395.9	-830.774	1015.41	1700000000	0	1820000000	0
1200	H. portjacksoni	PJ	5606.02	1070.31	-2994.64	1253.07	9292.37	1959.54	-26.1686	40.0371	2.79517	24.5217	-8.3827	11.602	2.21523	11.3963	57.7613	16.1445	-1.69927	6.36064	25.7437	7.61196	1005.56	49.7886	7260876	95562.3	2311210	82251.3	-410.987	1022.76	1680000000	0	1810000000	0
1225	H. portjacksoni	PJ	5244	1082.4	-2497.9	1262.74	9876.26	1973.18	-9.70227	40.4851	4.547	24.8028	-3.45415	11.7354	5.75079	11.5268	62.1049	16.3339	0.73377	6.42711	21.4868	7.70159	981.919	50.2903	7253354	96635.6	2295916	83097.9	-638.886	1030.07	1700000000	0	1820000000	0
1250	H. portjacksoni	PJ	5073.09	1094.37	-2746.32	1272.33	9696.08	1986.73	-8.58897	40.9282	10.0117	25.0809	-5.29878	11.8672	4.39475	11.6557	57.2703	16.5212	0.719454	6.49289	22.2564	7.79019	1030.69	50.7869	7273598	97697.2	2330612	83936	-605.682	1037.32	1700000000	0	1810000000	0
1275	H. portjacksoni	PJ	5815.41	1106.2	-3549.99	1281.85	10539.9	2000.19	-16.3908	41.3666	49.7121	25.3559	-8.62661	11.9976	7.2553	11.7833	57.4586	16.7064	-1.30358	6.55801	20.7755	7.8778	1085.61	51.2788	7336644	98747.5	2407720	84765.8	-418.002	1044.52	1720000000	0	1800000000	0
1300	H. portjacksoni	PJ	5762.74	1117.91	-3200.55	1291.3	9300.87	2013.56	-33.1692	41.8004	17.6722	25.6279	-5.59008	12.1266	0.121474	11.9095	59.2696	16.8895	-1.94927	6.62249	22.7944	7.96445	1043.8	51.766	7316898	99786.6	2414159	85587.5	-478.142	1051.67	1660000000	0	1810000000	0
1325	H. portjacksoni	PJ	5405.91	1129.49	-3083.8	1300.69	10291.2	2026.84	-19.9898	42.2297	21.1712	25.8971	-5.67295	12.2543	1.99446	12.0344	61.9368	17.0707	-0.483539	6.68635	22.8541	8.05016	1108.73	52.2486	7361738	100815	2415106	86401.5	-619.901	1058.77	1730000000	0	1800000000	0
1350	H. portjacksoni	PJ	5631.21	1140.96	-2844.53	1310	10189	2040.03	-10.5264	42.6547	8.57811	26.1635	-4.52398	12.3806	3.73619	12.158	67.3023	17.25	-1.8289	6.74961	22.1834	8.13496	1133.32	52.7268	7448805	101833	2530488	87207.8	-464.066	1065.83	1680000000	0	1800000000	0
1375	H. portjacksoni	PJ	6125.01	1152.32	-3629.65	1319.25	11368.5	2053.14	-32.2366	43.0755	0.756903	26.4273	-9.59843	12.5056	-1.59537	12.2803	69.3698	17.4274	-1.89405	6.81227	22.3665	8.2189	1222.23	53.2008	7571631	102841	2559152	88006.8	-736.048	1072.84	1660000000	0	1780000000	0
1400	H. portjacksoni	PJ	6185.93	1163.56	-3528.79	1328.43	11302	2066.16	-35.0654	43.4922	-1.4614	26.6884	-8.26378	12.6294	3.59473	12.4015	64.0184	17.6031	-2.82773	6.87437	22.0087	8.30198	1246.13	53.6705	7557233	103839	2612464	88798.5	-685.806	1079.81	1700000000	0	1770000000	0
1425	H. portjacksoni	PJ	6083.27	1174.7	-3634.5	1337.56	11541.3	2079.11	-27.5335	43.905	7.61363	26.947	-8.11859	12.752	1.29096	12.5214	60.0063	17.777	-0.444943	6.93591	24.0377	8.38424	1235.33	54.1362	7672784	104828	2631952	89583.3	-663.843	1086.72	1670000000	0	1770000000	0
1450	H. portjacksoni	PJ	6346.11	1185.73	-3606.44	1346.62	10442.8	2091.97	-25.3319	44.314	0.130739	27.2031	-10.0168	12.8735	0.902571	12.6403	47.9507	17.9492	-3.55273	6.99691	20.8005	8.4657	1253.24	54.5979	7695566	105807	2622138	90361.2	-881.903	1093.6	1720000000	0	1760000000	0
1475	H. portjacksoni	PJ	6087.54	1196.66	-3536.15	1355.62	11879.3	2104.76	-27.6168	44.7191	8.05734	27.4569	-8.22228	12.9938	5.21354	12.758	53.7664	18.1198	-2.5169	7.05739	24.3592	8.54639	1358.4	55.0557	7710651	106778	2732485	91132.5	-566.495	1100.43	1730000000	0	1740000000	0
1500	H. portjacksoni	PJ	6598.19	1208.81	-3696.74	1363.11	13345.9	2126.35	-34.1795	45.1714	3.72522	27.7325	-2.36445	13.1231	-2.87079	12.8849	49.4874	18.2892	-1.94321	7.12319	22.6118	8.62832	1393.42	55.6333	7661528	107853	2749367	92078.6	-595.553	1113.52	1680000000	0	1730000000	0
1525	H. portjacksoni	PJ	6527.65	1221.47	-3898.31	1369.88	14072.8	2151.88	-43.9459	45.643	-10.8031	28.0169	-7.69588	13.2559	-0.0143665	13.0152	43.4162	18.4573	-0.62124	7.19112	23.5615	8.71041	1470.72	56.2627	7742778	108972	2832927	93099.8	-690.446	1129.38	1720000000	0	1720000000	0
1550	H. portjacksoni	PJ	6364.96	1233.99	-3893.68	1376.61	15009.5	2177.12	-33.6158	46.1098	4.25426	28.2984	-6.75147	13.3873	-0.672099	13.1443	53.7415	18.6239	0.0154452	7.25842	22.9109	8.79174	1548.1	56.8852	7876758	110079	2935034	94109.9	-569.079	1145.03	1700000000	0	1700000000	0
1575	H. portjacksoni	PJ	6958.81	1246.39	-4321.51	1383.32	14868.5	2202.06	-39.4413	46.5719	5.14596	28.5771	-8.42859	13.5175	-2.24167	13.2722	51.6837	18.7889	-4.25242	7.3251	21.1214	8.87232	1592.37	57.501	8031827	111175	2968010	95109.4	-643.691	1160.46	1690000000	0	1720000000	0
1600	H. portjacksoni	PJ	7084.11	1258.66	-4566.05	1389.98	15045.6	2226.72	-35.9408	47.0294	-1.76774	28.8531	-4.50951	13.6464	-5.00272	13.3988	52.8006	18.9526	-2.4493	7.39118	19.9219	8.95218	1648.37	58.1102	8025059	112260	3049451	96098.4	-612.512	1175.69	1700000000	0	1670000000	0
1625	H. portjacksoni	PJ	7388.16	1270.82	-4326.57	1396.62	15497.2	2251.12	-52.0435	47.4826	-4.04355	29.1265	-18.3055	13.7742	-2.42444	13.5243	63.6447	19.1148	-4.39473	7.45667	17.7243	9.03133	1715.45	58.7131	8165026	113335	3073276	97077.4	-640.007	1190.73	1680000000	0	1660000000	0
1650	H. portjacksoni	PJ	6985.42	1282.86	-4669.16	1403.23	16864.8	2275.25	-41.9327	47.9314	5.22991	29.3974	-8.02752	13.9007	1.18824	13.6485	66.0829	19.2757	-2.65348	7.5216	22.366	9.10979	1775.56	59.3099	8224874	114400	3172394	98046.6	-518.267	1205.58	1670000000	0	1650000000	0
1675	H. portjacksoni	PJ	7563.23	1294.79	-4784.36	1409.81	15537	2299.13	-42.6545	48.3761	-2.24849	29.6657	-10.7231	14.0261	-0.11655	13.7717	57.0418	19.4352	-2.86159	7.58597	17.0513	9.18758	1716.54	59.9007	8209538	115454	3118897	99006.3	-627.519	1220.25	1670000000	0	1660000000	0
1700	H. portjacksoni	PJ	7348.9	1306.61	-4852.56	1416.35	15531.5	2322.76	-44.2974	48.8167	-2.22822	29.9317	-12.1622	14.1504	-3.74793	13.8938	61.0588	19.5935	-1.62657	7.6498	21.0545	9.26472	1875.73	60.4857	8302159	116500	3276296	99956.7	-639.847	1234.74	1720000000	0	1620000000	0
1725	H. portjacksoni	PJ	7668.15	1318.33	-4421.46	1422.87	14031.8	2346.16	-58.3736	49.2534	-8.21007	30.1954	-13.1498	14.2736	-1.82627	14.0148	56.9314	19.7504	-3.35794	7.71309	20.574	9.34123	1790.79	61.0652	8298309	117536	3221698	100898	-855.644	1249.07	1690000000	0	1630000000	0
1750	H. portjacksoni	PJ	8095.95	1329.94	-4971.31	1429.35	15483.8	2369.32	-49.0001	49.6863	-7.70147	30.4567	-8.73292	14.3958	-7.78281	14.1348	59.4853	19.9062	-4.78326	7.77588	20.9437	9.41711	1896.85	61.6392	8468293	118563	3377232	101831	-659.722	1263.23	1710000000	0	1600000000	0
1775	H. portjacksoni	PJ	7264.14	1341.45	-4878.4	1435.81	16229.3	2392.26	-57.6529	50.1154	5.11703	30.7158	-8.63471	14.5169	-4.19	14.2537	64.6057	20.0607	-5.54419	7.83816	24.2135	9.49238	1929.4	62.2079	8537657	119581	3411012	102756	-371.657	1277.24	1760000000	0	1600000000	0
1800	H. portjacksoni	PJ	7952.64	1352.86	-4904.53	1442.24	16794.2	2414.99	-49.5838	50.5409	-11.2423	30.9728	-8.23617	14.6371	-7.63043	14.3717	61.751	20.214	-3.83872	7.89995	20.4624	9.56706	1977.73	62.7715	8668182	120591	3451004	103672	-328.889	1291.1	1680000000	0	1590000000	0
1825	H. portjacksoni	PJ	8328.68	1364.18	-5442.03	1448.64	18673.8	2437.5	-63.0299	50.9628	-16.4325	31.2277	-17.8997	14.7562	-2.85753	14.4887	65.8012	20.3662	-5.51477	7.96126	22.8454	9.64117	1974.71	63.33	8765108	121592	3514631	104580	-950.997	1304.8	1690000000	0	1580000000	0
1850	H. portjacksoni	PJ	7950.18	1375.4	-5733.99	1455.01	21186.1	2459.8	-58.8001	51.3813	-9.65988	31.4805	-6.89046	14.8744	-7.36019	14.6048	75.9208	20.5173	-4.25516	8.0221	24.5515	9.71471	2120.84	63.8837	8856440	122585	3664988	105480	-358.344	1318.37	1710000000	0	1530000000	0
1875	H. portjacksoni	PJ	8277.79	1386.54	-6282.97	1461.35	20872.5	2481.91	-58.5562	51.7963	-2.81399	31.7312	-12.5986	14.9917	-7.10583	14.72	69.1064	20.6672	-2.74416	8.08248	16.6897	9.78769	2180.68	64.4326	8934822	123570	3684220	106373	-30.5062	1331.8	1730000000	0	1530000000	0
1900	H. portjacksoni	PJ	8383.74	1397.58	-6591.77	1467.67	23776.8	2503.82	-59.3889	52.2081	-18.5241	31.98	-11.045	15.1081	-2.9106	14.8342	72.3006	20.8161	-3.92238	8.14242	19.2022	9.86014	2204.68	64.9768	8922752	124548	3698620	107258	-315.462	1345.09	1710000000	0	1520000000	0
1925	H. portjacksoni	PJ	7927.75	1408.54	-5795.38	1473.95	22103.7	2525.53	-54.965	52.6167	-2.4552	32.2269	-5.38492	15.2235	-2.42824	14.9476	66.194	20.9639	-4.01889	8.20191	20.274	9.93206	2222.69	65.5166	8946108	125517	3758888	108136	-547.893	1358.25	1710000000	0	1520000000	0
1950	H. portjacksoni	PJ	8632.69	1419.42	-6549.74	1480.22	23872.7	2547.07	-68.6179	53.0221	-12.2776	32.4719	-6.48086	15.3382	-10.9542	15.0602	72.6984	21.1107	-4.59513	8.26098	23.8568	10.0035	2330.27	66.0519	9067111	126480	3838244	109007	-690.767	1371.29	1710000000	0	1500000000	0
1975	H. portjacksoni	PJ	8486.56	1430.21	-6259.65	1486.45	24445.6	2568.42	-63.6877	53.4244	-0.659382	32.7151	-13.6835	15.4519	-4.0481	15.1719	77.4746	21.2565	-5.44635	8.31963	21.978	10.0744	2413.34	66.5829	9168654	127434	3950707	109871	75.8616	1384.2	1670000000	0	1480000000	0
2000	H. portjacksoni	PJ	8670.53	1440.92	-6668.09	1492.66	26633.7	2589.6	-38.4851	53.8237	-13.8881	32.9565	-15.323	15.5648	-8.38332	15.2828	73.552	21.4013	-5.23552	8.37787	23.6386	10.1448	2499.7	67.1098	9269045	128382	4005328	110728	-607.957	1397	1720000000	0	1460000000	0
2025	H. portjacksoni	PJ	8616.08	1451.55	-6476.48	1498.85	24856.8	2610.61	-51.2268	54.2201	-8.04501	33.1961	-9.12913	15.6769	-7.25618	15.3929	92.006	21.5451	-3.85178	8.43571	20.9454	10.2147	2440.77	67.6325	9252351	129323	3973779	111579	-373.557	1409.68	1720000000	0	1470000000	0
2050	H. portjacksoni	PJ	8371.48	1462.1	-6450.86	1505	26555.1	2631.44	-51.7919	54.6136	-8.95261	33.434	-16.6581	15.7882	-10.5569	15.5022	101.875	21.6879	-6.3996	8.49315	19.0815	10.2841	2397.13	68.1512	9338581	130257	3930998	112423	84.0415	1422.24	1750000000	0	1490000000	0
2075	H. portjacksoni	PJ	8727.09	1472.58	-7228.4	1511.14	30203.8	2652.12	-63.2895	55.0043	-5.61928	33.6702	-12.7696	15.8988	-11.6345	15.6107	117.452	21.8299	-2.00862	8.55021	19.6984	10.3531	2367.25	68.666	9404313	131185	3918484	113261	-21.1389	1434.7	1690000000	0	1500000000	0
2100	H. portjacksoni	PJ	8579.85	1483.36	-6534.38	1524.62	28948.6	2679.68	-48.5906	55.414	-9.40667	33.9057	-7.3805	16.0138	-10.0877	15.6969	101.836	21.9657	-2.53306	8.62015	22.5823	10.4216	2120.08	69.2475	9361000	132108	3609462	114153	-22.4403	1448.35	1680000000	0	1560000000	0
2125	H. portjacksoni	PJ	9359.36	1494.19	-8342.17	1540.41	33322.8	2709.28	-75.0177	55.8279	-9.58875	34.1398	-16.7417	16.1298	-7.07064	15.7753	109.564	22.0991	-6.02291	8.69391	24.4064	10.4898	2182.4	69.8474	9453164	133027	3703792	115059	-885.442	1462.31	1690000000	0	1560000000	0
2150	H. portjacksoni	PJ	8812.08	1504.94	-7540.77	1556.04	33005.4	2738.56	-56.7749	56.2388	-11.8518	34.3723	-8.61432	16.245	-12.3131	15.8534	103.505	22.2316	-3.62781	8.76705	22.332	10.5575	1893.16	70.4422	9442690	133938	3541515	115957	-214.272	1476.13	1680000000	0	1610000000	0
2175	H. portjacksoni	PJ	8565.22	1515.61	-7573.76	1571.52	31574.7	2767.53	-48.139	56.6466	3.71012	34.6033	-14.1793	16.3593	-10.8228	15.9311	84.7534	22.3634	-3.80115	8.83958	23.1216	10.6248	1623.86	71.032	9472511	134844	3385790	116849	111.171	1489.83	1660000000	0	1660000000	0
2200	H. portjacksoni	PJ	7257.42	1526.21	-6918.83	1586.85	30370.7	2796.2	-35.2252	57.0516	13.5619	34.8327	-7.53103	16.4729	3.95875	16.0084	84.0267	22.4944	-1.66275	8.91153	27.3305	10.6916	1512.74	71.617	9459282	135744	3175965	117734	-55.515	1503.4	1720000000	0	1680000000	0
2225	H. portjacksoni	PJ	6967.28	1536.73	-5243.29	1602.03	20649.3	2824.58	-42.5818	57.4537	5.34224	35.0606	-10.5423	16.5857	7.51768	16.0854	66.3829	22.6246	0.942162	8.98289	29.469	10.7581	1121.46	72.1972	9266485	136638	2930510	118612	-512.249	1516.85	1680000000	0	1740000000	0
2250	H. portjacksoni	PJ	5361.06	1547.18	-2818.52	1617.06	7679.97	2852.67	-9.28694	57.853	9.68788	35.287	-2.18468	16.6977	11.8856	16.162	51.3108	22.7541	3.09882	9.0537	32.2952	10.8241	827.798	72.7728	9039788	137525	2638340	119484	-415.084	1530.18	1720000000	0	1800000000	0
2275	H. portjacksoni	PJ	6606.03	1557.57	-2832.98	1631.96	5392.27	2880.5	-30.7725	58.2496	-0.282701	35.512	-3.47458	16.809	2.22492	16.2382	48.4686	22.8828	-1.41685	9.12396	25.3401	10.8897	920.743	73.3439	8878083	138408	2663523	120349	-689.95	1543.4	1650000000	0	1780000000	0
2300	H. portjacksoni	PJ	5866.64	1567.88	-2228.24	1646.72	5379.87	2908.05	-31.5642	58.6435	15.0857	35.7356	-1.20776	16.9195	3.71056	16.3141	55.702	23.0109	0.797854	9.19367	32.1567	10.9549	1143.18	73.9106	8721851	139284	2826568	121209	-750.809	1556.5	1690000000	0	1740000000	0
2325	H. portjacksoni	PJ	6402.54	1578.13	-2860.13	1661.36	7198.05	2935.35	-27.8849	59.0347	6.96277	35.9578	-4.52627	17.0294	3.24533	16.3896	50.9284	23.1382	0.607185	9.26287	22.1313	11.0198	1162.2	74.4729	8534362	140155	2830229	122062	-821.68	1569.5	1680000000	0	1730000000	0
2350	H. portjacksoni	PJ	6178.91	1588.31	-3025.4	1675.86	7363.44	2962.4	-27.7406	59.4234	15.7874	36.1787	-4.72638	17.1385	-0.431661	16.4648	45.9132	23.2648	1.02525	9.33155	21.8889	11.0843	1332.55	75.0311	8493189	141021	2945947	122909	-513.86	1582.39	1720000000	0	1700000000	0
2375	H. portjacksoni	PJ	6338.07	1598.42	-2953.1	1690.24	7552.58	2989.2	-36.6917	59.8095	-1.67697	36.3982	-3.73299	17.2469	1.42656	16.5396	42.9416	23.3907	-1.31911	9.39973	20.7696	11.1483	1419.09	75.5851	8417266	141882	3040204	123751	-446.185	1595.17	1760000000	0	1670000000	0
2400	H. portjacksoni	PJ	6865.87	1608.48	-3543.16	1704.5	9537.64	3015.76	-32.1426	60.1932	-5.76513	36.6163	-6.5645	17.3547	1.64161	16.6141	57.7175	23.516	-3.85065	9.46741	26.3474	11.2121	1507.58	76.1351	8421676	142737	3101020	124587	-626.827	1607.86	1710000000	0	1660000000	0
2425	H. portjacksoni	PJ	7049.63	1618.47	-3621.79	1718.64	11411.6	3042.09	-48.1903	60.5745	-8.72629	36.8332	-10.7058	17.4618	-1.96334	16.6882	66.5952	23.6406	-3.26323	9.53462	22.1453	11.2754	1636.1	76.6812	8442373	143587	3148038	125417	-601.709	1620.44	1690000000	0	1630000000	0
2450	H. portjacksoni	PJ	7395.06	1628.39	-4310.14	1732.66	15342.6	3068.2	-26.7251	60.9533	-11.3643	37.0488	-10.1157	17.5682	-2.90412	16.7621	69.9075	23.7646	-3.68072	9.60136	21.5719	11.3384	1853.28	77.2233	8615289	144432	3379495	126242	-758.336	1632.92	1680000000	0	1600000000	0
2475	H. portjacksoni	PJ	8188.83	1638.26	-5356.26	1746.58	17036.5	3094.08	-59.2593	61.3299	-14.8898	37.2632	-12.4485	17.674	-8.87154	16.8356	70.1831	23.8879	-2.9646	9.66763	16.9334	11.4011	1872.6	77.7618	8726619	145272	3404423	127061	-929.824	1645.32	1700000000	0	1590000000	0
2500	H. portjacksoni	PJ	7348.02	1648.07	-5078.65	1760.38	17818.6	3119.76	-35.8359	61.7041	-4.09072	37.4763	-5.47865	17.7792	-3.64125	16.9088	69.8842	24.0105	-0.254279	9.73346	21.1484	11.4634	1861.58	78.2965	8702312	146108	3409449	127875	-394.09	1657.62	1670000000	0	1590000000	0
2525	H. portjacksoni	PJ	8308.12	1657.82	-4770.2	1774.07	17524	3145.22	-51.0245	62.0761	-1.22362	37.6883	-16.87	17.8837	-6.76128	16.9816	72.444	24.1326	-5.115	9.79884	20.2432	11.5254	2037.99	78.8275	8907753	146939	3613670	128684	-679.303	1669.83	1670000000	0	1550000000	0
2550	H. portjacksoni	PJ	8569.62	1667.52	-5996.47	1787.66	20355.9	3170.47	-61.5222	62.4458	-5.54723	37.899	-12.8249	17.9876	-7.61406	17.0542	72.0752	24.254	-4.0676	9.86379	21.8843	11.5871	2128.13	79.3551	9019077	147765	3718771	129488	-449.849	1681.94	1700000000	0	1530000000	0
2575	H. portjacksoni	PJ	8660.36	1677.16	-5378.82	1801.15	19162.9	3195.53	-47.9835	62.8134	-9.2148	38.1086	-13.001	18.091	-6.88723	17.1264	63.7108	24.3748	-5.1918	9.92831	20.8984	11.6484	2128.34	79.8791	9096557	148586	3725570	130287	-1026.42	1693.98	1660000000	0	1520000000	0
2600	H. portjacksoni	PJ	8642.27	1686.74	-5979.37	1814.54	23682.2	3220.39	-63.5654	63.1788	-15.0579	38.317	-8.60669	18.1938	-6.82888	17.1984	77.2723	24.4951	-5.61513	9.99242	21.4889	11.7094	2321.74	80.3997	9258318	149403	3944209	131082	-574.894	1705.93	1700000000	0	1480000000	0
2625	H. portjacksoni	PJ	8776.53	1696.27	-6508.35	1827.83	24458.3	3245.06	-47.197	63.5422	-18.4348	38.5243	-11.2222	18.2959	-6.9988	17.2701	76.5993	24.6147	-4.8734	10.0561	21.5445	11.7701	2301.33	80.917	9290931	150215	3920367	131871	-385.708	1717.79	1700000000	0	1480000000	0
2650	H. portjacksoni	PJ	8894.15	1705.74	-6738.25	1841.02	24998.8	3269.55	-59.1078	63.9034	-10.2939	38.7306	-16.5585	18.3975	-4.32515	17.3414	79.0454	24.7338	-4.39382	10.1194	20.5659	11.8305	2441.36	81.431	9461819	151024	4085086	132656	-428.86	1729.58	1710000000	0	1440000000	0
2675	H. portjacksoni	PJ	9501.47	1715.17	-6460.69	1854.12	22977.8	3293.85	-74.8026	64.2627	-23.6491	38.9357	-14.2191	18.4986	-7.22785	17.4125	73.0802	24.8523	-7.08735	10.1823	18.4034	11.8906	2303.51	81.9417	9380537	151827	3926349	133436	-432.424	1741.28	1670000000	0	1470000000	0
2700	H. portjacksoni	PJ	8921.43	1721.77	-5418.28	1861.86	20029.8	3306.85	-61.8263	64.5268	-11.4726	39.11	-14.1264	18.5787	-7.607	17.4785	75.6905	24.9241	-6.48831	10.2179	20.939	11.9397	2232.62	82.2339	9322732	152503	3945622	133979	-529.157	1749.16	1660000000	0	1460000000	0
2725	H. portjacksoni	PJ	7949.02	1727.75	-5139.64	1868.41	20956.4	3317.38	-22.8203	64.7697	-0.634521	39.2771	-5.76663	18.6541	-8.66337	17.5433	82.9481	24.9858	-1.36933	10.2475	24.7682	11.9863	2199.45	82.4784	9436886	153148	3943674	134470	1.19761	1756.19	1680000000	0	1470000000	0
2750	H. portjacksoni	PJ	8194.42	1733.71	-5415.09	1874.95	21213.5	3327.88	-52.0885	65.0117	-3.46035	39.4435	-9.43737	18.7292	-6.17532	17.6078	80.0134	25.0472	-2.05345	10.2771	20.2625	12.0328	2114.41	82.7221	9677755	153791	3884757	134959	-458.852	1763.19	1710000000	0	1520000000	0
2775	H. portjacksoni	PJ	8106.57	1739.64	-5019.45	1881.46	20483.8	3338.34	-46.0587	65.2528	-7.49798	39.6093	-6.29961	18.8039	-0.330811	17.6722	76.3772	25.1086	-3.34788	10.3065	24.1364	12.0791	2036.06	82.9651	9600407	154432	3845758	135446	-396.423	1770.16	1650000000	0	1490000000	0
2800	H. portjacksoni	PJ	9627.35	1745.56	-6152.72	1887.96	22120.3	3348.77	-76.49	65.4931	-25.5357	39.7743	-17.0026	18.8784	-6.77227	17.7362	62.5141	25.1698	-9.43435	10.3359	20.5391	12.1251	2156.3	83.2073	9822564	155069	4006402	135932	-837.818	1777.11	1680000000	0	1460000000	0
2825	H. portjacksoni	PJ	9258.89	1751.46	-6930.11	1894.43	29589.6	3359.17	-61.9839	65.7324	2.22535	39.9386	-13.5085	18.9526	-5.94146	17.8001	88.0215	25.2308	-2.62096	10.3652	22.8398	12.1711	2382.6	83.4489	10000000	155704	4290266	136416	-63.8993	1784.03	1650000000	0	1390000000	0
2850	H. portjacksoni	PJ	9535.84	1757.34	-8536.33	1900.87	37102.6	3369.54	-71.5219	65.9708	-15.9974	40.1023	-16.7514	19.0265	-14.2682	17.8637	87.5379	25.2917	-5.82546	10.3944	22.0287	12.2168	2641.84	83.6898	10300000	156336	4559149	136898	-85.2613	1790.92	1700000000	0	1340000000	0
2875	H. portjacksoni	PJ	10054.5	1763.19	-9782.11	1907.3	44040.2	3379.88	-78.5527	66.2084	-19.6132	40.2653	-16.8169	19.1001	-8.87365	17.9271	95.2995	25.3524	-6.60046	10.4235	19.6431	12.2624	2765.01	83.93	10300000	156966	4732937	137378	-431.594	1797.79	1730000000	0	1300000000	0
2900	H. portjacksoni	PJ	10669.4	1769.03	-11351.2	1913.7	50615.6	3390.18	-68.6926	66.4452	-17.0677	40.4277	-17.386	19.1734	-13.7242	17.9903	70.8666	25.413	-6.14498	10.4525	17.95	12.3078	2741.61	84.1695	10300000	157594	4709204	137857	357.728	1804.62	1670000000	0	1300000000	0
2925	H. portjacksoni	PJ	9891.4	1774.85	-10803	1920.08	53095.4	3400.45	-66.6812	66.6811	-18.8872	40.5894	-14.5389	19.2464	-13.6459	18.0532	73.281	25.4735	-3.07854	10.4815	21.6314	12.3531	2814.82	84.4083	10300000	158218	4816435	138334	566.776	1811.44	1730000000	0	1280000000	0
2950	H. portjacksoni	PJ	10074	1780.65	-11796.7	1926.44	59006.4	3410.7	-61.609	66.9162	-11.5302	40.7505	-11.7962	19.3192	-10.193	18.1159	73.1768	25.5338	-8.10444	10.5104	22.1073	12.3981	2883.63	84.6464	10300000	158841	4789028	138810	522.152	1818.23	1700000000	0	1300000000	0
2975	H. portjacksoni	PJ	10534.2	1786.43	-12106.7	1932.79	59531.7	3420.91	-85.7455	67.1505	-28.597	40.9109	-19.1708	19.3917	-13.7299	18.1785	56.5124	25.5939	-7.1501	10.5392	16.7011	12.4431	2774.89	84.8839	10200000	159461	4687286	139284	453.534	1824.99	1660000000	0	1300000000	0
3000	H. portjacksoni	PJ	10713	1792.2	-11799.8	1939.1	56409.7	3431.09	-72.6936	67.3839	-22.1191	41.0707	-14.2075	19.4639	-12.5093	18.2407	65.3307	25.654	-5.20269	10.5679	16.2267	12.4878	2956.88	85.1207	10300000	160078	4930606	139756	377.469	1831.73	1680000000	0	1240000000	0
3025	H. portjacksoni	PJ	10696.8	1797.94	-11290.4	1945.4	55120.5	3441.24	-90.1938	67.6165	-11.8044	41.2299	-21.324	19.5358	-14.6255	18.3028	63.0202	25.7139	-7.17577	10.5965	16.5629	12.5324	2938.72	85.3569	10200000	160694	4873953	140227	28.1957	1838.44	1680000000	0	1240000000	0
3050	H. portjacksoni	PJ	11109	1803.67	-12113.4	1951.68	56937.3	3451.36	-96.9875	67.8484	-18.6233	41.3884	-19.9914	19.6075	-16.2711	18.3647	59.4817	25.7736	-8.27517	10.6251	17.2741	12.5768	2971.05	85.5924	10200000	161306	4943406	140696	-158.93	1845.13	1670000000	0	1220000000	0
3075	H. portjacksoni	PJ	9830.81	1809.38	-10798	1957.94	51422.1	3461.45	-85.0589	68.0794	-13.4873	41.5464	-9.77284	19.679	-11.8386	18.4264	51.7313	25.8332	-6.67633	10.6536	17.5775	12.6211	2709.78	85.8272	10100000	161917	4681803	141163	127.194	1851.8	1690000000	0	1300000000	0
3100	H. portjacksoni	PJ	10536.6	1815.06	-11217.2	1964.18	52051	3471.51	-71.4613	68.3097	-19.5075	41.7038	-10.9349	19.7501	-10.8252	18.4879	65.5291	25.8927	-6.15988	10.682	15.6134	12.6652	2902.46	86.0615	10400000	162525	4883230	141629	234.007	1858.44	1710000000	0	1300000000	0
3125	H. portjacksoni	PJ	9670.98	1820.74	-10411.6	1970.4	47559.2	3481.55	-73.6385	68.5392	-13.1179	41.8605	-10.4015	19.8211	-9.1284	18.5491	61.7244	25.952	-7.50779	10.7103	18.7963	12.7092	2694.64	86.295	10100000	163131	4619560	142094	235.575	1865.06	1690000000	0	1320000000	0
3150	H. portjacksoni	PJ	10872.4	1826.39	-11093.3	1976.6	51196.1	3491.55	-83.9972	68.7679	-17.4295	42.0167	-18.6015	19.8917	-12.2193	18.6102	64.203	26.0112	-6.98285	10.7386	18.3419	12.753	2886.64	86.528	10100000	163735	4716598	142557	-175.555	1871.65	1660000000	0	1280000000	0
3175	H. portjacksoni	PJ	10367.8	1832.03	-9679.98	1982.78	40710	3501.53	-74.2716	68.9959	-17.2938	42.1723	-20.0227	19.9621	-10.8002	18.671	73.0936	26.0703	-4.87926	10.7668	12.3935	12.7967	2739.91	86.7603	10200000	164336	4710510	143018	218.516	1878.22	1660000000	0	1300000000	0
3200	H. portjacksoni	PJ	10416.9	1837.65	-9280.8	1988.94	39003.3	3511.47	-75.6572	69.2231	-13.9218	42.3274	-25.3019	20.0323	-12.2592	18.7317	67.8325	26.1292	-5.9285	10.7949	22.3117	12.8402	2644.66	86.992	10200000	164936	4485606	143478	-123.793	1884.77	1680000000	0	1330000000	0
3225	H. portjacksoni	PJ	9495.18	1843.25	-8381.49	1995.08	36281.9	3521.39	-75.8682	69.4496	-4.68654	42.4818	-12.0784	20.1022	-7.61062	18.7921	63.8068	26.188	-7.37261	10.8229	20.0473	12.8836	2394.2	87.2231	10200000	165533	4346552	143937	335.154	1891.29	1700000000	0	1370000000	0
3250	H. portjacksoni	PJ	9515.51	1848.84	-8479.88	2001.2	34731.3	3531.28	-67.7744	69.6753	-21.6771	42.6358	-13.8589	20.1719	-5.45695	18.8524	61.7731	26.2467	-2.34818	10.8509	20.6363	12.9268	2321.7	87.4536	10200000	166128	4337328	144394	-126.437	1897.8	1660000000	0	1380000000	0
3275	H. portjacksoni	PJ	8956.01	1854.4	-9569.32	2007.31	44916.2	3541.15	-44.5657	69.9004	2.5723	42.7891	-15.6216	20.2413	-5.12932	18.9125	74.8436	26.3052	-1.01623	10.8788	23.3282	12.9699	2546.93	87.6835	10200000	166721	4518052	144849	-3.15575	1904.28	1660000000	0	1350000000	0
3300	H. portjacksoni	PJ	10337	1858.55	-9660.3	2017.05	44448.9	3546.05	-78.4362	70.0519	-29.7065	42.9326	-11.1886	20.2904	-9.46907	18.9678	69.4165	26.3443	-8.61577	10.9165	20.6002	13.0108	2687.85	87.7201	10300000	167253	4613166	145119	-8.91299	1903.61	1650000000	0	1330000000	0
3325	H. portjacksoni	PJ	10300.6	1862.52	-10530	2027.18	51001.3	3550.36	-69.706	70.1943	-19.3121	43.0745	-19.4701	20.3368	-3.62115	19.0223	76.0304	26.381	-4.8278	10.9553	20.5005	13.0512	2614.72	87.7336	10300000	167776	4492672	145366	-152.211	1902.08	1670000000	0	1390000000	0
3350	H. portjacksoni	PJ	9668.25	1866.48	-12270.1	2037.26	60483.9	3554.67	-60.3399	70.3365	-6.95733	43.2159	-15.9979	20.3832	-10.0582	19.0767	70.5388	26.4177	-8.14696	10.994	25.1665	13.0916	2654.73	87.7471	10200000	168298	4524445	145612	823.724	1900.55	1680000000	0	1370000000	0
3375	H. portjacksoni	PJ	10884.7	1870.43	-12430.9	2047.29	61969.3	3558.97	-90.174	70.4783	-26.9461	43.3569	-16.0391	20.4295	-15.9648	19.1309	60.315	26.4543	-7.5428	11.0325	20.8741	13.1318	2642.48	87.7606	10100000	168818	4490147	145858	37.7158	1899.03	1690000000	0	1380000000	0
3400	H. portjacksoni	PJ	10858.4	1874.38	-13105.1	2057.26	67263.3	3563.27	-72.4757	70.6199	-28.4697	43.4974	-14.3885	20.4757	-10.782	19.185	69.7983	26.4909	-6.60979	11.0709	18.1265	13.1719	2954.78	87.7741	10200000	169336	4691882	146104	406.043	1897.49	1660000000	0	1310000000	0
3425	H. portjacksoni	PJ	10856.5	1878.32	-13324.1	2067.2	64080.2	3567.55	-75.7744	70.7612	-27.4462	43.6374	-11.8029	20.5217	-18.4865	19.2389	70.2176	26.5274	-7.0174	11.1091	16.8347	13.2119	2928.48	87.7876	10300000	169853	4708974	146349	872.561	1895.96	1690000000	0	1340000000	0
3450	H. portjacksoni	PJ	9374.68	1882.24	-10410.8	2077.08	53249	3571.84	-62.2201	70.9022	-16.8717	43.7771	-7.26372	20.5677	-9.64021	19.2927	67.3925	26.5639	-8.30818	11.1472	23.578	13.2517	2639.31	87.8011	10100000	170369	4403712	146594	568.65	1894.43	1700000000	0	1400000000	0
3475	H. portjacksoni	PJ	9883.64	1886.16	-10973.4	2086.92	53281.4	3576.12	-75.4066	71.043	-20.2404	43.9162	-10.7688	20.6136	-10.3934	19.3463	68.2873	26.6003	-3.76886	11.1852	20.2755	13.2914	2714.08	87.8146	10300000	170883	4561602	146838	736.473	1892.9	1720000000	0	1400000000	0
3500	H. portjacksoni	PJ	9448.94	1890.08	-8678.44	2096.71	41791.2	3580.39	-39.1314	71.1834	-13.4033	44.0549	-16.1602	20.6593	-5.90481	19.3998	66.2934	26.6367	-6.3609	11.2231	20.5059	13.3311	2588.59	87.8281	10100000	171395	4431134	147082	246.1	1891.36	1660000000	0	1390000000	0
3525	H. portjacksoni	PJ	10135.1	1893.98	-9547.6	2106.46	41800.2	3584.66	-86.4257	71.3236	-27.6586	44.1932	-18.7384	20.705	-6.63086	19.4532	65.148	26.673	-8.82122	11.2608	17.4682	13.3706	2520.1	87.8415	10100000	171906	4326250	147326	-117.844	1889.82	1660000000	0	1400000000	0
3550	H. portjacksoni	PJ	9629.19	1897.88	-8647.73	2116.16	35717.3	3588.93	-64.7651	71.4635	-18.9543	44.3311	-15.9475	20.7505	-10.0458	19.5064	68.2105	26.7093	-6.59904	11.2984	19.22	13.41	2546.76	87.855	10100000	172415	4415673	147569	-151.709	1888.29	1660000000	0	1390000000	0
3575	H. portjacksoni	PJ	9358.01	1901.76	-7936.34	2125.82	32778.3	3593.19	-67.0627	71.6032	-12.9075	44.4685	-19.135	20.796	-11.4281	19.5594	72.1314	26.7455	-4.6959	11.3359	23.5068	13.4492	2576.4	87.8685	10100000	172923	4375770	147812	-626.769	1886.75	1710000000	0	1380000000	0
3600	H. portjacksoni	PJ	9655.55	1905.64	-7724.09	2135.43	30755.8	3597.44	-73.3525	71.7425	-9.78182	44.6055	-12.3379	20.8413	-10.4308	19.6123	61.7857	26.7816	-5.36537	11.3732	19.5392	13.4884	2588.53	87.882	10100000	173429	4441248	148054	-167.491	1885.21	1700000000	0	1370000000	0
3625	H. portjacksoni	PJ	9837.5	1909.51	-7233.73	2145	28879.3	3601.69	-63.3959	71.8816	-10.1291	44.7421	-16.0516	20.8866	-5.7967	19.6651	71.2791	26.8178	-4.22424	11.4104	20.5074	13.5274	2638.76	87.8954	10000000	173934	4528044	148296	111.284	1883.66	1680000000	0	1360000000	0
3650	H. portjacksoni	PJ	9180.99	1913.38	-6817.76	2154.53	25655.7	3605.93	-44.6052	72.0205	-15.7259	44.8783	-9.76394	20.9318	-3.60108	19.7177	61.1677	26.8538	-6.17086	11.4475	21.0988	13.5663	2337.13	87.9089	9899570	174437	4181589	148538	-21.6631	1882.12	1670000000	0	1420000000	0
3675	H. portjacksoni	PJ	9432.19	1917.23	-5986.21	2164.02	23523.7	3610.17	-75.6508	72.159	-11.0465	45.014	-16.2908	20.9768	-8.24401	19.7701	62.2077	26.8899	-5.09839	11.4845	21.1882	13.6052	2449.66	87.9224	9951704	174939	4353906	148779	-774.611	1880.58	1690000000	0	1390000000	0
3700	H. portjacksoni	PJ	9896.87	1921.08	-6601.25	2173.46	23844.4	3614.41	-72.7625	72.2973	-13.5242	45.1494	-12.3506	21.0218	-11.8816	19.8225	58.4832	26.9258	-5.3602	11.5214	21.2021	13.6439	2477.6	87.9358	10000000	175439	4383867	149020	-392.083	1879.03	1670000000	0	1380000000	0
3725	H. portjacksoni	PJ	9853.76	1924.92	-7423.56	2182.87	29455.2	3618.63	-57.9373	72.4353	-16.549	45.2843	-14.4913	21.0667	-12.8075	19.8747	76.5546	26.9618	-5.7143	11.5582	20.2083	13.6824	2682.16	87.9493	10100000	175938	4549858	149260	-377.778	1877.48	1660000000	0	1340000000	0
3750	H. portjacksoni	PJ	9613.88	1928.76	-7869.81	2192.23	36431.1	3622.86	-69.1927	72.5731	-15.1732	45.4188	-10.6662	21.1115	-6.20027	19.9267	72.6598	26.9976	-7.18267	11.5948	18.7771	13.7209	2692.87	87.9628	9991459	176436	4510811	149500	401.034	1875.94	1670000000	0	1340000000	0
3775	H. portjacksoni	PJ	10141.1	1932.58	-9253.75	2201.55	40927.4	3627.08	-79.4738	72.7106	-23.7436	45.553	-11.8145	21.1561	-15.1406	19.9787	73.5897	27.0335	-4.47632	11.6313	21.6491	13.7593	2759.41	87.9762	10000000	176932	4570458	149740	227.452	1874.39	1670000000	0	1320000000	0
3800	H. portjacksoni	PJ	10005.4	1936.4	-8889.73	2210.84	43152.2	3631.29	-89.4824	72.8479	-4.2572	45.6868	-18.8245	21.2007	-13.487	20.0305	74.2241	27.0693	-7.98937	11.6677	19.7033	13.7976	2679.11	87.9897	9988709	177427	4544826	149979	160.344	1872.84	1730000000	0	1330000000	0
3825	H. portjacksoni	PJ	9736.06	1940.21	-8700.86	2220.08	39190.9	3635.5	-65.4175	72.9849	-17.2703	45.8201	-17.0234	21.2452	-12.705	20.0821	72.6708	27.105	-4.99756	11.704	18.0958	13.8358	2542.05	88.0031	9857323	177920	4400630	150218	356.265	1871.29	1680000000	0	1380000000	0
3850	H. portjacksoni	PJ	10122.1	1944.01	-9161.33	2229.29	40304.9	3639.71	-71.6412	73.1216	-23.9015	45.9531	-14.0869	21.2896	-6.12965	20.1336	69.2577	27.1407	-5.83827	11.7402	20.0304	13.8738	2726.14	88.0166	9949937	178412	4516158	150457	710.436	1869.73	1670000000	0	1350000000	0
3875	H. portjacksoni	PJ	9280.85	1947.81	-8255.72	2238.46	35202.2	3643.91	-81.9036	73.2581	0.695059	46.0857	-14.0045	21.3339	-4.05494	20.185	64.1673	27.1763	-3.06474	11.7763	18.7824	13.9118	2781.77	88.03	10100000	178903	4620062	150695	-251.02	1868.18	1730000000	0	1320000000	0
3900	H. portjacksoni	PJ	9955.09	1946.39	-9251.51	2235.66	39575	3640.54	-67.8986	73.2224	-12.0547	46.1535	-10.6755	21.3315	-6.18067	20.1944	58.0799	27.1799	-8.16381	11.7717	17.9297	13.9204	2873.54	87.8357	10100000	178888	4768784	150532	211.262	1868.41	1720000000	0	1290000000	0
3925	H. portjacksoni	PJ	10171.6	1944.79	-10795.5	2232.42	51412.9	3636.89	-72.6818	73.1805	-26.9329	46.2189	-13.3643	21.3274	-13.4234	20.2022	75.6661	27.1824	-7.70993	11.7656	17.4623	13.928	2807.23	87.6331	10100000	178854	4764191	150355	396.583	1868.71	1690000000	0	1290000000	0
3950	H. portjacksoni	PJ	9935.76	1943.18	-11933.2	2229.17	56548	3633.24	-71.5505	73.1384	-12.5613	46.2842	-11.9912	21.3233	-12.8689	20.2099	72.7585	27.1848	-8.36454	11.7595	21.9932	13.9355	2708.87	87.4301	10100000	178820	4624348	150178	222.848	1869.02	1680000000	0	1320000000	0
3975	H. portjacksoni	PJ	9560.23	1941.57	-12524	2225.91	64537.3	3629.58	-59.0828	73.0964	-26.5683	46.3494	-14.0669	21.3192	-7.34831	20.2177	66.6656	27.1872	-8.19574	11.7534	19.0795	13.9431	2676.63	87.2266	9970749	178786	4496928	150000	766.418	1869.32	1680000000	0	1350000000	0
4000	H. portjacksoni	PJ	10361.3	1939.95	-12740.1	2222.66	65958.8	3625.92	-84.104	73.0543	-4.02226	46.4145	-16.6001	21.315	-7.27752	20.2255	62.6207	27.1896	-4.83177	11.7473	17.4148	13.9506	2857.2	87.0226	10100000	178752	4711738	149822	693.067	1869.62	1710000000	0	1320000000	0
4025	H. portjacksoni	PJ	9841.63	1938.34	-13469.3	2219.39	71195	3622.25	-68.6393	73.0122	-9.27331	46.4795	-12.128	21.3109	-7.79304	20.2333	62.2865	27.192	-4.9749	11.7412	20.4606	13.9582	2895.43	86.8182	10100000	178717	4739308	149644	1184.45	1869.92	1680000000	0	1320000000	0
4050	H. portjacksoni	PJ	10221.2	1936.72	-12087.9	2216.12	59550.7	3618.58	-68.2935	72.9701	-17.4009	46.5444	-13.9292	21.3068	-6.47588	20.241	51.8036	27.1944	-2.81124	11.7351	16.7696	13.9657	2886.32	86.6133	10100000	178683	4741355	149465	633.924	1870.22	1670000000	0	1290000000	0
4075	H. portjacksoni	PJ	10197.9	1935.11	-12298.8	2212.85	61301.9	3614.91	-88.2324	72.9279	-10.7086	46.6092	-12.6877	21.3026	-13.6613	20.2488	58.7328	27.1969	-4.7111	11.7289	19.3075	13.9733	2886.9	86.4079	10100000	178649	4736949	149286	-248.017	1870.52	1720000000	0	1300000000	0
4100	H. portjacksoni	PJ	9960.75	1933.49	-11113.3	2209.57	54264.3	3611.23	-72.8817	72.8858	-17.634	46.6739	-18.8421	21.2985	-11.2361	20.2566	46.9057	27.1993	-7.33926	11.7228	20.4353	13.9808	2782.4	86.202	10100000	178615	4642964	149108	584.024	1870.82	1730000000	0	1300000000	0
4125	H. portjacksoni	PJ	10443.8	1931.87	-10661	2206.29	54355.8	3607.55	-62.9792	72.8436	-11.234	46.7386	-16.7643	21.2944	-12.8392	20.2643	52.9333	27.2017	-10.3779	11.7167	19.3211	13.9883	2967.55	85.9956	10300000	178581	4907558	148928	133.034	1871.12	1700000000	0	1270000000	0
4150	H. portjacksoni	PJ	10107.8	1930.25	-10821	2203	51674.1	3603.87	-60.139	72.8013	-17.462	46.8031	-7.48943	21.2903	-14.6783	20.2721	55.0629	27.2041	-5.63905	11.7106	19.2426	13.9959	2998.74	85.7887	10200000	178547	4894180	148749	79.9896	1871.42	1670000000	0	1230000000	0
4175	H. portjacksoni	PJ	10718.2	1928.63	-10979.7	2199.71	52311.3	3600.18	-69.3807	72.7591	-18.3871	46.8676	-17.6115	21.2861	-15.9639	20.2798	51.6199	27.2065	-6.60708	11.7045	19.6308	14.0034	3043.26	85.5813	10200000	178513	4971884	148570	631.859	1871.72	1690000000	0	1220000000	0
4200	H. portjacksoni	PJ	10596.7	1927.01	-10649.4	2196.41	52094.5	3596.49	-82.0292	72.7168	-18.0407	46.932	-17.0597	21.282	-12.6191	20.2876	42.888	27.209	-5.11716	11.6983	15.9164	14.0109	2967.08	85.3734	10100000	178479	4907328	148390	-10.1869	1872.03	1670000000	0	1240000000	0
4225	H. portjacksoni	PJ	10641.5	1925.38	-10183.1	2193.11	49360	3592.8	-75.9377	72.6745	-18.7197	46.9963	-18.7771	21.2779	-12.5624	20.2953	46.787	27.2114	-9.59166	11.6922	18.1391	14.0184	2986.24	85.165	10200000	178444	4925438	148210	4.40425	1872.33	1680000000	0	1220000000	0
4250	H. portjacksoni	PJ	10426.3	1923.76	-10972.2	2189.8	50872.4	3589.1	-81.8022	72.6322	-21.5721	47.0605	-22.9251	21.2737	-10.3811	20.3031	40.7682	27.2138	-7.35513	11.6861	16.8825	14.0259	2953.33	84.9561	10100000	178410	4904706	148030	293.372	1872.63	1700000000	0	1230000000	0
4275	H. portjacksoni	PJ	9526.55	1922.13	-9772.6	2186.49	45234.3	3585.4	-47.1333	72.5899	-25.0199	47.1246	-14.137	21.2696	-8.69866	20.3108	39.4029	27.2162	-5.75894	11.6799	19.6959	14.0334	2860.79	84.7466	10200000	178376	4773526	147849	-130.783	1872.93	1760000000	0	1260000000	0
4300	H. portjacksoni	PJ	9884.06	1920.5	-10155.8	2183.17	48031.5	3581.69	-72.5666	72.5475	-21.7855	47.1886	-13.8258	21.2655	-11.6956	20.3186	41.3367	27.2186	-6.21968	11.6738	14.3612	14.0409	2843.67	84.5367	9984978	178342	4632592	147669	-489.909	1873.23	1690000000	0	1290000000	0
4325	H. portjacksoni	PJ	10804.1	1918.87	-11840.2	2179.85	55576.7	3577.98	-98.4373	72.5051	-31.0047	47.2525	-18.0213	21.2613	-13.6073	20.3263	33.3993	27.221	-9.35561	11.6676	17.6916	14.0484	3040.05	84.3262	10100000	178308	4834586	147488	-290.538	1873.53	1680000000	0	1250000000	0
4350	H. portjacksoni	PJ	10019.9	1917.24	-11300.7	2176.52	55335.4	3574.27	-75.9614	72.4627	-11.4751	47.3164	-14.2046	21.2572	-8.01041	20.334	37.8616	27.2234	-5.12836	11.6615	13.7034	14.0559	3061.81	84.1152	10100000	178274	4842050	147307	212.572	1873.83	1700000000	0	1260000000	0
4375	H. portjacksoni	PJ	10661.6	1915.61	-11207.2	2173.19	54028.8	3570.55	-77.9456	72.4202	-24.6608	47.3802	-17.6913	21.253	-13.752	20.3418	44.4558	27.2259	-9.37548	11.6553	17.2052	14.0634	3061.23	83.9037	10100000	178240	4860610	147126	292.705	1874.13	1670000000	0	1230000000	0
4400	H. portjacksoni	PJ	10636	1913.97	-11419	2169.85	56283.2	3566.83	-86.436	72.3778	55.6358	47.4438	-16.2541	21.2489	-12.8633	20.3495	54.3853	27.2283	-4.70763	11.6492	18.7724	14.0709	3109.43	83.6916	10100000	178205	4985648	146944	717.552	1874.43	1670000000	0	1220000000	0
4425	H. portjacksoni	PJ	11230	1912.34	-11106.3	2166.51	53217.1	3563.1	-78.564	72.3353	-22.9753	47.5074	-21.5811	21.2448	-13.8106	20.3572	56.9413	27.2307	-10.184	11.643	13.2575	14.0784	3116.31	83.479	10100000	178171	5046615	146762	468.579	1874.73	1670000000	0	1190000000	0
4450	H. portjacksoni	PJ	11106.3	1910.7	-11242.6	2163.16	51855.8	3559.37	-98.7852	72.2928	-21.0403	47.571	-18.9156	21.2406	-11.3322	20.3649	66.8766	27.2331	-9.48555	11.6368	14.0671	14.0859	3069.51	83.2659	10100000	178137	4953860	146580	544.191	1875.03	1660000000	0	1200000000	0
4475	H. portjacksoni	PJ	10204	1908.89	-10282.8	2159.53	49067	3555.48	-72.8319	72.2444	-13.566	47.6266	-16.6835	21.2341	-9.40475	20.3697	60.8251	27.2316	-7.79985	11.6294	17.4004	14.0912	2936.77	83.0507	10100000	178084	4892850	146389	994.562	1875.12	1680000000	0	1230000000	0
4500	H. portjacksoni	PJ	9544.6	1902.42	-10616.5	2148.43	50886.4	3547.24	-42.5404	72.0388	-4.31093	47.4722	-8.93071	21.1625	-11.8786	20.2943	72.3666	27.1232	-6.1616	11.5864	17.6793	14.0399	2811.39	82.7946	10100000	177526	4715596	145955	-50.217	1869.66	1660000000	0	1270000000	0
4525	H. portjacksoni	PJ	9939.22	1895.93	-11544.1	2137.26	53123.3	3538.99	-75.3879	71.8327	-16.1272	47.3173	-20.9334	21.0906	-8.93695	20.2187	60.6097	27.0145	-7.23852	11.5432	17.1625	13.9883	2839.85	82.5377	10000000	176966	4704907	145520	36.9863	1864.18	1740000000	0	1270000000	0
4550	H. portjacksoni	PJ	10285.5	1889.42	-11937	2126.04	57664.6	3530.72	-71.8629	71.6259	-22.053	47.1619	-18.8751	21.0185	-9.14998	20.1428	64.8271	26.9053	-4.81791	11.4999	13.1238	13.9365	2785.24	82.2799	9935268	176404	4604362	145083	-180.877	1858.69	1690000000	0	1320000000	0
4575	H. portjacksoni	PJ	10157.1	1882.89	-11172.4	2114.76	54322.5	3522.42	-71.4404	71.4185	-19.769	47.0061	-21.3794	20.9462	-12.7109	20.0666	60.5012	26.7957	-3.87524	11.4564	16.9188	13.8846	2789.96	82.0214	9922088	175840	4637477	144645	159.505	1853.17	1670000000	0	1320000000	0
4600	H. portjacksoni	PJ	10017.4	1876.33	-11735.5	2103.42	57434.4	3514.11	-72.4109	71.2106	-14.461	46.8496	-17.6508	20.8736	-12.5314	19.9901	69.1129	26.6856	-8.02567	11.4127	21.1179	13.8324	2997.82	81.762	10000000	175274	4804304	144206	1242.8	1847.64	1690000000	0	1260000000	0
4625	H. portjacksoni	PJ	10878.5	1869.75	-11302.1	2092.02	52912.7	3505.78	-69.886	71.002	-21.5345	46.6927	-12.6952	20.8007	-10.3956	19.9133	49.2892	26.5751	-7.00291	11.3689	17.6844	13.7801	3021.51	81.5019	10100000	174707	4879488	143765	375.862	1842.1	1670000000	0	1230000000	0
4650	H. portjacksoni	PJ	10222.2	1863.15	-11880.9	2080.55	61117.5	3497.43	-53.6005	70.7928	-3.57949	46.5352	-18.7816	20.7276	-8.97532	19.8362	70.1103	26.4641	-7.9715	11.3249	17.9335	13.7276	2949.08	81.2408	10000000	174138	4793782	143323	841.001	1836.54	1680000000	0	1260000000	0
4675	H. portjacksoni	PJ	10521.4	1856.52	-10937.8	2069.03	53499	3489.06	-81.7022	70.583	-14.0272	46.3772	-17.6359	20.6542	-9.40792	19.7588	49.8602	26.3526	-7.61631	11.2808	17.1516	13.6748	2790.82	80.979	9962592	173566	4572026	142880	431.296	1830.96	1660000000	0	1300000000	0
4700	H. portjacksoni	PJ	10261.8	1849.87	-10992.5	2057.43	52222.4	3480.66	-73.5701	70.3726	-21.4848	46.2186	-17.2512	20.5806	-11.2419	19.6811	51.5124	26.2407	-9.15019	11.2364	13.4018	13.6219	2811.47	80.7163	9953549	172994	4590037	142435	652.696	1825.36	1690000000	0	1300000000	0
4725	H. portjacksoni	PJ	9708.08	1843.2	-10797.6	2045.77	50975.6	3472.25	-62.1924	70.1615	-3.40109	46.0595	-15.1471	20.5067	-10.3582	19.6031	59.1389	26.1283	-4.40612	11.1919	17.775	13.5687	2814.8	80.4527	10000000	172419	4695840	141989	266.206	1819.75	1680000000	0	1280000000	0
4750	H. portjacksoni	PJ	10081.3	1836.5	-10531.1	2034.05	47912.1	3463.82	-79.9606	69.9498	-17.7325	45.8999	-19.9072	20.4326	-13.5399	19.5248	47.3532	26.0153	-6.89807	11.1472	19.209	13.5153	2958.96	80.1883	10100000	171842	4865088	141542	529.534	1814.12	1730000000	0	1240000000	0
4775	H. portjacksoni	PJ	10232.2	1829.78	-10952.4	2022.25	52077.6	3455.37	-78.5128	69.7374	-22.9765	45.7397	-17.2133	20.3581	-14.2977	19.4462	58.035	25.9019	-7.7963	11.1024	16.85	13.4618	2987.82	79.923	10100000	171263	4851202	141093	28.93	1808.47	1740000000	0	1240000000	0
4800	H. portjacksoni	PJ	10762.4	1823.03	-12043.7	2010.39	57129.1	3446.89	-75.0192	69.5245	-23.2936	45.5789	-15.9484	20.2834	-13.3423	19.3672	46.1172	25.788	-6.86824	11.0573	14.952	13.408	3066.49	79.6568	10200000	170682	4911650	140642	155.026	1802.81	1680000000	0	1220000000	0
4825	H. portjacksoni	PJ	10914.8	1816.25	-12207.5	1998.46	56004	3438.4	-90.9471	69.3108	-14.8407	45.4175	-22.7494	20.2085	-12.7409	19.288	45.5263	25.6736	-9.12443	11.0121	16.057	13.354	3022.94	79.3897	10100000	170100	4807641	140190	277.43	1797.12	1700000000	0	1250000000	0
4850	H. portjacksoni	PJ	9273.24	1809.45	-10354.9	1986.45	48799.3	3429.88	-55.8646	69.0965	-0.012346	45.2556	-17.0577	20.1332	-9.09179	19.2084	38.3203	25.5587	-4.503	10.9667	16.6916	13.2998	2793.42	79.1217	10100000	169515	4617010	139737	338.081	1791.42	1760000000	0	1310000000	0
4875	H. portjacksoni	PJ	10751.8	1802.63	-12312	1974.38	59578.4	3421.34	-101.35	68.8815	-17.9287	45.0931	-17.408	20.0577	-14.3537	19.1284	32.105	25.4433	-8.53366	10.9211	18.083	13.2453	2997.43	78.8528	10000000	168928	4791255	139282	110.725	1785.7	1680000000	0	1240000000	0
4900	H. portjacksoni	PJ	11181.4	1795.78	-11945.6	1962.22	55985.5	3412.79	-97.8385	68.6659	-31.3718	44.93	-14.1059	19.9818	-16.037	19.0482	27.9464	25.3273	-7.25812	10.8753	18.641	13.1906	3193.54	78.583	10100000	168340	4976483	138826	167.583	1779.96	1660000000	0	1190000000	0
4925	H. portjacksoni	PJ	11477.5	1788.9	-11591.7	1950	54920.3	3404.21	-93.6992	68.4496	-27.0515	44.7664	-19.5952	19.9057	-16.5668	18.9676	26.2635	25.2109	-10.1876	10.8293	16.8023	13.1357	3346.68	78.3123	10200000	167749	5103576	138368	141.986	1774.21	1680000000	0	1150000000	0
4950	H. portjacksoni	PJ	11141.8	1782	-11559.8	1937.69	56524.4	3395.61	-89.4759	68.2325	-30.275	44.6021	-20.3489	19.8293	-14.2431	18.8866	36.736	25.0938	-8.08068	10.7831	17.2773	13.0806	3408.4	78.0406	10300000	167156	5270472	137909	242.71	1768.43	1750000000	0	1120000000	0
4975	H. portjacksoni	PJ	11116.8	1775.07	-12238	1925.31	56494.8	3386.98	-90.7215	68.0148	-29.2802	44.4372	-19.1798	19.7526	-16.3612	18.8053	37.4332	24.9763	-9.9449	10.7367	16.912	13.0253	3322.47	77.768	10300000	166561	5128440	137448	146.598	1762.64	1720000000	0	1160000000	0
5000	H. portjacksoni	PJ	10360.9	1768.12	-11246.6	1912.84	55692.5	3378.34	-79.825	67.7964	-32.0006	44.2717	-17.2629	19.6756	-11.9264	18.7237	33.8499	24.8581	-7.92467	10.6901	19.7702	12.9697	3111.21	77.4944	10200000	165964	4953648	136986	219.29	1756.82	1730000000	0	1190000000	0
5025	H. portjacksoni	PJ	10112.8	1761.13	-10198.8	1900.3	49874.4	3369.67	-63.9714	67.5773	-5.46201	44.1056	-18.685	19.5983	-7.51378	18.6417	25.9441	24.7394	-8.05958	10.6433	18.5131	12.9138	2958.07	77.2198	10200000	165364	4816905	136522	591.066	1750.99	1700000000	0	1220000000	0
5050	H. portjacksoni	PJ	10863.6	1754.12	-10615.2	1887.67	50474.4	3360.98	-75.4887	67.3575	-24.4311	43.9388	-13.4363	19.5207	-12.0602	18.5593	28.2962	24.6201	-6.80802	10.5963	18.1412	12.8577	3074.72	76.9443	10200000	164763	4876782	136056	-20.9212	1745.14	1670000000	0	1220000000	0
5075	H. portjacksoni	PJ	9510.06	1747.01	-8752.79	1876.11	43381.1	3351.81	-78.4014	67.175	-14.9937	43.7952	-11.3328	19.4426	-9.68198	18.4769	28.8603	24.4979	-5.78602	10.5497	17.0316	12.8019	2763.66	76.6571	10200000	164149	4667045	135574	231.241	1739.27	1740000000	0	1260000000	0
5100	H. portjacksoni	PJ	8922.65	1739.25	-9853.33	1874.18	47436.9	3338.81	-73.7403	67.3089	-16.5046	43.8496	-11.5624	19.3627	-8.7432	18.3971	30.4256	24.355	-7.42392	10.5078	17.9885	12.7502	2498.88	76.2801	9994983	163445	4416814	134967	430.742	1733.39	1730000000	0	1340000000	0
5125	H. portjacksoni	PJ	9972.75	1731.46	-10601.7	1872.25	52077	3325.76	-72.629	67.4425	-11.6469	43.9039	-15.0029	19.2825	-10.2622	18.3168	30.8047	24.2112	-5.02685	10.4657	20.0272	12.6982	2661.25	75.9011	10000000	162738	4541970	134357	693.65	1727.5	1660000000	0	1320000000	0
5150	H. portjacksoni	PJ	10496.6	1723.63	-10862.2	1870.31	55008.2	3312.66	-59.4611	67.5759	-22.0753	43.9581	-20.5763	19.202	-7.04066	18.2363	24.7582	24.0666	-5.99571	10.4235	17.3935	12.646	3171.73	75.5203	10200000	162029	4983364	133745	266.986	1721.58	1680000000	0	1200000000	0
5175	H. portjacksoni	PJ	10271.2	1715.77	-11313.6	1868.37	53313.9	3299.51	-64.9293	67.7091	-16.9016	44.0122	-20.0339	19.1211	-15.1291	18.1553	24.4393	23.9211	-8.25593	10.3811	16.3361	12.5936	3226.95	75.1375	10200000	161316	5086657	133129	484.041	1715.64	1730000000	0	1160000000	0
5200	H. portjacksoni	PJ	11302.5	1707.88	-11962.4	1866.43	59627.3	3286.3	-82.9107	67.8419	-16.586	44.0663	-17.0502	19.0399	-14.8143	18.074	30.2677	23.7747	-7.6016	10.3385	17.8682	12.541	3351.48	74.7527	10300000	160600	5170602	132511	127.885	1709.68	1660000000	0	1130000000	0
5225	H. portjacksoni	PJ	11067.8	1699.94	-12412.2	1864.49	58731.2	3273.04	-91.1636	67.9745	-18.5808	44.1203	-20.828	18.9583	-18.0722	17.9924	47.8754	23.6274	-10.4614	10.2958	17.8657	12.4882	3271.47	74.366	10300000	159881	5182990	131889	357.629	1703.7	1700000000	0	1160000000	0
5250	H. portjacksoni	PJ	10784.6	1691.97	-11173.1	1862.55	52288.9	3259.73	-80.4368	68.1068	-10.1361	44.1743	-21.7512	18.8763	-8.71238	17.9104	49.1772	23.4791	-8.04742	10.2529	20.8017	12.4351	3126.73	73.9772	10300000	159158	5123307	131265	684.116	1697.71	1670000000	0	1170000000	0
5275	H. portjacksoni	PJ	10543.8	1683.96	-11629.9	1860.6	57064	3246.36	-68.704	68.2389	-7.1651	44.2282	-17.4092	18.7941	-10.7913	17.828	48.6791	23.33	-5.76926	10.2097	18.4122	12.3819	3126.68	73.5864	10300000	158432	5125874	130638	888.961	1691.68	1660000000	0	1160000000	0
5300	H. portjacksoni	PJ	10122	1675.92	-10782	1858.65	53344.4	3232.93	-70.859	68.3708	-12.836	44.282	-14.6723	18.7114	-11.8975	17.7452	34.2987	23.1798	-5.52201	10.1665	17.2421	12.3283	2804.14	73.1936	10200000	157703	4798893	130008	196.966	1685.64	1690000000	0	1240000000	0
5325	H. portjacksoni	PJ	10910.5	1667.83	-11988.5	1856.7	57406.5	3219.45	-95.3199	68.5023	-25.5789	44.3357	-20.9137	18.6284	-14.4928	17.662	32.7781	23.0287	-9.78181	10.123	15.8228	12.2746	3109.87	72.7986	10300000	156971	5095432	129374	787.214	1679.58	1690000000	0	1180000000	0
5350	H. portjacksoni	PJ	10491.9	1659.71	-10867.8	1854.75	47920	3205.92	-92.839	68.6337	-17.095	44.3894	-16.7095	18.545	-11.9505	17.5784	24.4218	22.8766	-6.92221	10.0793	15.6928	12.2206	2883.62	72.4014	10100000	156235	4895202	128738	22.2951	1673.49	1690000000	0	1220000000	0
5375	H. portjacksoni	PJ	10521	1651.54	-10738.2	1852.8	51072.1	3192.32	-87.8792	68.7647	-25.7109	44.4431	-18.6007	18.4613	-13.615	17.4945	13.3794	22.7235	-7.4416	10.0355	14.9732	12.1664	2791.59	72.002	10100000	155496	4702602	128098	-8.00361	1667.38	1690000000	0	1290000000	0
5400	H. portjacksoni	PJ	9522.27	1643.34	-10403.3	1850.84	52168.6	3178.67	-59.8416	68.8956	-13.9931	44.4966	-14.077	18.3771	-7.78741	17.4101	9.37859	22.5694	-5.24207	9.99142	18.5126	12.1119	2708.36	71.6004	9975626	154753	4605029	127455	369.055	1661.25	1690000000	0	1300000000	0
5425	H. portjacksoni	PJ	10099.9	1635.09	-11760.3	1848.88	56263.5	3164.96	-70.4604	69.0261	-12.0786	44.5501	-16.5474	18.2926	-11.814	17.3253	4.31448	22.4141	-5.16463	9.94718	15.7345	12.0572	3089.29	71.1966	10100000	154006	4954682	126809	-53.9369	1655.1	1750000000	0	1230000000	0
5450	H. portjacksoni	PJ	10973.5	1626.8	-11359.4	1846.92	57122.1	3151.19	-67.2955	69.1565	-19.1172	44.6036	-20.6272	18.2077	-12.6481	17.2401	10.445	22.2578	-5.41661	9.90274	15.9783	12.0022	3282.39	70.7904	10100000	153256	5105328	126160	341.362	1648.92	1670000000	0	1160000000	0
5475	H. portjacksoni	PJ	10843.3	1618.47	-11217.8	1844.96	54680.2	3137.36	-98.4603	69.2866	-26.9219	44.6569	-18.7483	18.1223	-16.819	17.1545	10.1496	22.1004	-6.16362	9.85811	21.9328	11.947	3254.5	70.3819	10000000	152502	5143510	125507	446.361	1642.72	1720000000	0	1160000000	0
5500	H. portjacksoni	PJ	11483	1610.09	-12603.3	1842.99	60512.8	3123.47	-111.341	69.4164	-34.8367	44.7102	-18.9211	18.0366	-15.5494	17.0684	22.6413	21.9419	-7.92709	9.81326	15.4757	11.8916	3277.12	69.9711	10000000	151745	5060902	124851	-283.719	1636.5	1680000000	0	1170000000	0
5525	H. portjacksoni	PJ	11661	1601.68	-13096.9	1841.03	65251.1	3109.51	-84.5088	69.546	-31.0053	44.7635	-11.871	17.9505	-17.3083	16.9819	36.7586	21.7822	-8.09167	9.76822	15.2722	11.8358	3325.28	69.5577	10100000	150983	5101302	124191	287.794	1630.25	1690000000	0	1170000000	0
5550	H. portjacksoni	PJ	11787.2	1593.21	-11999.3	1839.06	64282.2	3095.5	-104.46	69.6753	-32.8472	44.8167	-19.3501	17.8639	-12.5708	16.895	59.2603	21.6213	-12.2705	9.72296	16.2743	11.7798	3315.99	69.1419	10100000	150218	5087955	123528	367.673	1623.98	1670000000	0	1200000000	0
5575	H. portjacksoni	PJ	10888.2	1584.71	-14227.5	1837.09	72192.7	3081.42	-83.1655	69.8045	-28.5375	44.8698	-19.891	17.7769	-13.0116	16.8076	84.6615	21.4592	-9.08437	9.67749	16.2998	11.7236	3377.77	68.7237	10100000	149449	5061154	122861	988.643	1617.69	1720000000	0	1220000000	0
5600	H. portjacksoni	PJ	11311.1	1576.15	-14120.7	1835.12	71611.2	3067.27	-86.2045	69.9334	-25.2826	44.9228	-15.8673	17.6896	-10.7142	16.7198	112.37	21.2959	-9.40645	9.63181	17.5514	11.667	3206.64	68.3028	10300000	148676	4759479	122191	712.231	1611.37	1690000000	0	1330000000	0
5625	H. portjacksoni	PJ	9751.44	1567.55	-8553.66	1833.14	35574	3053.06	-55.0203	70.062	-14.219	44.9758	-19.1474	17.6017	-11.8148	16.6315	121.471	21.1313	-4.18531	9.58591	23.0259	11.6102	2381.12	67.8793	10200000	147899	4065636	121517	-305.311	1605.02	1740000000	0	1520000000	0
5650	H. portjacksoni	PJ	5535.13	1558.9	-2700.59	1831.16	8563.4	3038.78	4.39504	70.1904	26.7722	45.0288	-1.26646	17.5134	1.40152	16.5427	64.9798	20.9655	0.531207	9.53979	27.0066	11.5531	709.712	67.4532	9356007	147117	2654995	120839	-652.401	1598.65	1720000000	0	1850000000	0
5675	H. portjacksoni	PJ	4209.47	1550.01	-1054.51	1827.82	1785	3023.44	-4.62427	70.2516	14.0717	45.0249	-0.658562	17.4231	12.9648	16.4533	4.75868	20.8046	1.83487	9.49215	22.8209	11.4949	55.3041	67.0007	8500798	146332	1990007	120135	-601.944	1591.49	1730000000	0	1980000000	0
5700	H. portjacksoni	PJ	4294.55	1540.13	-556.83	1818.14	1113.7	3003.38	3.71423	70.0039	17.8819	44.7595	-0.291301	17.325	7.33158	16.3628	-1.73821	20.6718	0.951885	9.43828	22.0411	11.4323	9.69026	66.4355	7924434	145543	1782692	119325	-770.175	1580.78	1700000000	0	1990000000	0
5725	H. portjacksoni	PJ	3905.64	1530.19	-1004.55	1808.42	1447.13	2983.19	-9.76374	69.7553	10.6229	44.4926	-0.800193	17.2264	5.1541	16.2719	4.73742	20.5382	0.85742	9.38409	19.1008	11.3694	7.8124	65.8654	7283096	144750	1670830	118509	-521.958	1569.98	1660000000	0	1970000000	0
5750	H. portjacksoni	PJ	3476	1520.18	-842.261	1798.65	1286.56	2962.86	-5.07163	69.5058	19.7329	44.224	-1.28176	17.1271	6.11599	16.1804	1.25387	20.4036	2.37101	9.32959	16.7916	11.3061	-1.9509	65.2904	6781994	143952	1567802	117688	-351.844	1559.12	1670000000	0	1970000000	0
5775	H. portjacksoni	PJ	3107.41	1510.1	-899.478	1788.82	1184.6	2942.39	13.9094	69.2555	14.1213	43.9537	0.507769	17.0273	6.91678	16.0884	0.876318	20.2682	2.10715	9.27477	16.1629	11.2424	-0.880425	64.7102	6480526	143149	1488489	116861	-528.041	1548.17	1710000000	0	1980000000	0
5800	H. portjacksoni	PJ	3200.29	1499.96	-1074.83	1778.94	1750.86	2921.78	18.5311	69.0042	19.1853	43.6818	-3.8007	16.9269	6.55905	15.9959	1.02007	20.1318	0.682073	9.21962	15.3703	11.1784	-3.27844	64.1248	6318081	142343	1441311	116028	-411.524	1537.15	1690000000	0	1970000000	0
5825	H. portjacksoni	PJ	3398.06	1489.75	-1091.34	1769	1152.13	2901.02	4.64084	68.752	7.83437	43.4082	-0.872394	16.8259	7.72363	15.9028	0.460622	19.9946	1.78743	9.16414	14.1763	11.114	-1.31849	63.534	6217035	141531	1433425	115189	-495.168	1526.06	1670000000	0	1980000000	0
5850	H. portjacksoni	PJ	3366.27	1479.47	-855.594	1759.01	833.607	2880.11	-9.85924	68.4989	13.762	43.1328	-1.11824	16.7243	-0.191216	15.8092	-0.43493	19.8563	0.289924	9.10833	14.0154	11.0493	-7.81154	62.9376	6252868	140715	1391859	114344	-505.433	1514.87	1680000000	0	1970000000	0
5875	H. portjacksoni	PJ	3274.05	1469.12	-749.577	1748.96	976.371	2859.05	-7.07165	68.2448	21.6406	42.8557	-3.59257	16.6221	7.20477	15.715	-0.78815	19.7172	4.19139	9.05217	11.0445	10.9841	-4.86891	62.3356	6207988	139894	1450557	113492	-520.005	1503.61	1670000000	0	1970000000	0
5900	H. portjacksoni	PJ	3303.82	1458.69	-913.403	1738.85	1141.93	2837.83	-0.191464	67.9898	11.9715	42.5768	-2.49775	16.5192	2.78924	15.6202	1.92966	19.577	-1.25266	8.99566	13.0637	10.9186	-10.903	61.7276	6204026	139069	1428239	112634	-471.99	1492.26	1650000000	0	1970000000	0
5925	H. portjacksoni	PJ	3045.63	1448.19	-918.7	1728.68	1281.63	2816.45	10.6421	67.7339	21.0877	42.296	0.560433	16.4157	8.42225	15.5249	-0.573803	19.4358	-0.139727	8.93879	16.7614	10.8527	-9.49494	61.1137	6235818	138238	1430410	111770	-405.476	1480.82	1660000000	0	1980000000	0
5950	H. portjacksoni	PJ	3189.04	1437.61	-944.867	1718.45	1496.66	2794.91	-3.7435	67.4769	11.8047	42.0133	3.93301	16.3115	6.97758	15.429	0.93072	19.2935	2.25273	8.88156	18.1659	10.7864	-3.825	60.4935	6279017	137402	1407492	110898	-479.649	1469.3	1680000000	0	1970000000	0
5975	H. portjacksoni	PJ	3246.26	1426.95	-1094.41	1708.16	1176.56	2773.2	7.38248	67.219	23.3521	41.7288	-1.04862	16.2067	4.61053	15.3325	-0.218385	19.1503	0.959639	8.82395	19.8377	10.7196	-15.2319	59.8668	6304952	136562	1451195	110020	-573.473	1457.68	1660000000	0	1980000000	0
6000	H. portjacksoni	PJ	3463.23	1416.22	-1010.44	1697.81	1665.61	2751.32	13.6931	66.9601	17.4988	41.4423	-3.78409	16.1011	5.35239	15.2354	-2.3544	19.0059	0.577075	8.76597	15.0312	10.6525	-9.74922	59.2336	6343864	135716	1464613	109135	-401.55	1445.97	1690000000	0	1980000000	0
6025	H. portjacksoni	PJ	3745.58	1405.4	-762.314	1687.4	1090.35	2729.26	-9.84705	66.7002	19.4188	41.1538	-0.580663	15.9949	4.97577	15.1376	-1.45401	18.8605	0.946874	8.7076	15.047	10.5849	-9.18155	58.5934	6431331	134865	1471325	108243	-343.272	1434.16	1690000000	0	2010000000	0
6050	H. portjacksoni	PJ	3530.84	1394.49	-1251.16	1676.92	1538.2	2707.02	-8.24926	66.4392	8.57517	40.8632	-2.9884	15.888	3.7894	15.0393	-0.979623	18.7139	1.15519	8.64884	16.8297	10.5169	-10.8114	57.9463	6512919	134008	1485935	107343	-297.526	1422.26	1700000000	0	2010000000	0
6075	H. portjacksoni	PJ	3100.55	1383.51	-735.87	1666.37	948.839	2684.6	1.64008	66.1773	27.7409	40.5706	-1.23905	15.7803	4.20049	14.9402	-0.0489585	18.5661	1.56756	8.58968	17.8559	10.4484	-14.3829	57.2918	6490504	133146	1479549	106435	-198.035	1410.26	1680000000	0	2020000000	0
6100	H. portjacksoni	PJ	3363.73	1372.43	-964.268	1655.76	1355.83	2661.99	-0.52169	65.9142	17.2001	40.2758	-2.95159	15.672	5.38397	14.8406	1.75347	18.4172	0.254279	8.5301	16.9471	10.3795	-7.57308	56.6297	6526527	132278	1496189	105520	-487.162	1398.15	1720000000	0	2010000000	0
6125	H. portjacksoni	PJ	3195.84	1361.26	-1096.07	1645.08	1249.67	2639.19	13.0467	65.6502	21.9877	39.9789	-0.504713	15.5628	8.27292	14.7402	0.795677	18.267	3.31011	8.47011	14.996	10.3102	-7.96698	55.9599	6448581	131404	1470949	104597	-420.317	1385.94	1680000000	0	1980000000	0
6150	H. portjacksoni	PJ	3528.49	1350	-1192.5	1634.33	971.675	2616.19	10.4761	65.3851	19.4279	39.6798	-0.202107	15.4529	2.66654	14.6391	0.0453892	18.1156	2.38688	8.40969	14.8211	10.2403	-12.5859	55.2818	6631200	130525	1520414	103665	-384.54	1373.62	1670000000	0	1970000000	0
6175	H. portjacksoni	PJ	3476.84	1338.65	-1386.91	1623.51	2331.7	2592.98	-4.1586	65.1189	21.688	39.3783	-1.46094	15.3422	6.5944	14.5374	2.41456	17.9629	1.0544	8.34883	14.3937	10.17	-6.46481	54.5954	6585968	129640	1530710	102725	-501.993	1361.18	1660000000	0	1970000000	0
6200	H. portjacksoni	PJ	3357.45	1327.2	-1296.79	1612.61	2502.93	2569.57	-1.20268	64.8516	25.3145	39.0746	-5.50919	15.2307	6.22849	14.4349	1.28587	17.8089	3.37172	8.28753	15.1923	10.0992	-5.283	53.9003	6542101	128748	1512355	101777	-561.573	1348.63	1670000000	0	1970000000	0
6225	H. portjacksoni	PJ	3390.64	1315.65	-942.784	1601.64	1153.84	2545.94	-9.25933	64.5832	10.7398	38.7685	1.12974	15.1183	4.56047	14.3317	-0.571355	17.6536	0.971669	8.22576	17.2946	10.0279	-9.68717	53.196	6515914	127851	1505361	100819	-507.979	1335.97	1720000000	0	1970000000	0
6250	H. portjacksoni	PJ	3109.19	1303.99	-890.986	1590.6	947.421	2522.09	6.9813	64.3136	21.5099	38.4599	6.00376	15.0052	2.94158	14.2278	3.14357	17.4969	1.5673	8.16353	19.2395	9.95608	-12.7324	52.4824	6599116	126947	1494873	99852.3	-544.483	1323.18	1700000000	0	1980000000	0
6275	H. portjacksoni	PJ	3108.86	1292.16	-851.063	1578.08	1242.93	2496.11	1.69422	63.9708	13.8065	38.1629	-0.0118731	14.8874	3.16878	14.1229	-2.27185	17.3392	1.80373	8.09926	16.2213	9.88555	-11.9621	51.748	6540866	126024	1485726	98865.4	-439.965	1309.23	1720000000	0	1990000000	0
6300	H. portjacksoni	PJ	3673.57	1279.99	-1174.65	1561.21	1858.59	2464.08	0.932792	63.4079	11.9781	37.906	-1.62111	14.7573	6.21049	14.017	-1.13902	17.1812	2.44843	8.02975	16.7255	9.81999	-8.99224	50.97	6499722	125058	1477649	97836	-528.516	1291.96	1670000000	0	1980000000	0
6325	H. portjacksoni	PJ	3448.51	1267.7	-1077.84	1544.16	1484.85	2431.63	-10.7331	62.84	15.3992	37.6473	-1.39524	14.6261	5.32619	13.9103	3.14644	17.0217	1.01073	7.95962	14.4725	9.75398	-4.64192	50.18	6557720	124085	1516077	96795.6	-498.126	1274.45	1700000000	0	1980000000	0
6350	H. portjacksoni	PJ	3213.06	1255.29	-1168.21	1526.93	5019.38	2398.74	-1.31611	62.2669	13.1385	37.3868	-1.88267	14.4937	4.78782	13.8028	4.2648	16.8607	4.60407	7.88888	16.3691	9.68753	9.5556	49.3773	6511246	123104	1496075	95744	-177.67	1256.7	1690000000	0	1980000000	0
6375	H. portjacksoni	PJ	3418.94	1242.75	-1711.41	1509.49	5920.14	2365.4	-6.2306	61.6885	19.5968	37.1245	-2.11369	14.36	2.38412	13.6944	5.39949	16.6981	-0.287908	7.81749	16.1017	9.62062	13.8672	48.5614	6553924	122115	1522741	94680.7	-446.332	1238.7	1670000000	0	1990000000	0
6400	H. portjacksoni	PJ	3387.57	1230.09	-1077.67	1491.85	2424.5	2331.57	0.237489	61.1046	23.123	36.8603	-1.92989	14.2251	10.1649	13.5851	0.395309	16.534	2.74396	7.74545	15.549	9.55324	-7.44315	47.7315	6619960	121118	1480203	93605.2	-440.292	1220.43	1720000000	0	1980000000	0
6425	H. portjacksoni	PJ	3419.61	1217.3	-1043.01	1474	1243.39	2297.25	-6.32922	60.5151	15.611	36.5942	-1.44078	14.089	4.67159	13.475	-0.0813538	16.3681	4.812	7.67273	16.7797	9.48538	-8.31966	46.8869	6541240	120113	1484479	92517.3	-554.387	1201.89	1680000000	0	1980000000	0
6450	H. portjacksoni	PJ	3166.49	1204.37	-1015.81	1455.93	1021.43	2262.41	-1.94719	59.9198	18.014	36.3262	-0.0862161	13.9514	8.34139	13.3639	-3.33962	16.2006	5.34866	7.59931	17.3833	9.41703	-11.5808	46.0269	6619038	119100	1487643	91416.5	-386.178	1183.05	1700000000	0	1980000000	0
6475	H. portjacksoni	PJ	3456.18	1191.3	-1025.92	1437.64	1133.45	2227.03	-5.83121	59.3185	18.0603	36.0562	0.735777	13.8126	6.15564	13.2519	-1.00762	16.0314	-0.184392	7.52518	17.6218	9.34819	-13.6152	45.1504	6634868	118077	1542817	90302.2	-272.187	1163.91	1660000000	0	1980000000	0
6500	H. portjacksoni	PJ	3437.93	1178.08	-641.258	1419.11	1238.38	2191.07	-6.24759	58.711	22.046	35.7841	-0.605277	13.6723	6.41593	13.139	-0.320874	15.8604	2.62262	7.45031	17.2038	9.27883	-12.0508	44.2566	6642808	117046	1538376	89174	-457.107	1144.45	1660000000	0	1980000000	0
6525	H. portjacksoni	PJ	3505.06	1164.72	-580.519	1400.33	942.451	2154.51	2.03406	58.0972	23.7985	35.51	-1.16261	13.5305	7.5778	13.0251	0.360221	15.6874	0.982897	7.37468	16.5415	9.20895	-11.4529	43.3444	6663496	116005	1501234	88031.4	-344.451	1124.65	1670000000	0	1960000000	0
6550	H. portjacksoni	PJ	3438.12	1151.2	-884.291	1381.3	1016.43	2117.32	-2.94897	57.4769	19.9957	35.2337	-0.326152	13.3873	7.55732	12.9102	-1.57735	15.5126	0.614844	7.29826	21.1012	9.13853	-6.06321	42.4126	6709066	114955	1530353	86873.7	-552.311	1104.5	1660000000	0	1970000000	0
6575	H. portjacksoni	PJ	3246.66	1137.52	-678.553	1362	1623.21	2079.47	2.54422	56.8497	14.7734	34.9552	2.29516	13.2425	7.31181	12.7942	2.45971	15.3357	2.19133	7.22104	17.5563	9.06757	-11.2076	41.4598	6845890	113896	1529839	85700.4	-427.445	1083.97	1680000000	0	1970000000	0
6600	H. portjacksoni	PJ	3618.21	1123.67	-829.071	1342.43	756.534	2040.92	8.58717	56.2156	20.0102	34.6745	-3.36756	13.0961	10.4986	12.6772	-3.67054	15.1568	2.52425	7.14299	17.019	8.99605	-14.4788	40.4846	6809200	112826	1555621	84510.8	-548.287	1063.05	1660000000	0	1960000000	0
6625	H. portjacksoni	PJ	3514.08	1109.65	-1004.02	1322.56	1105	2001.62	-6.30612	55.5743	18.7019	34.3916	-1.52189	12.948	7.39018	12.5591	0.0602102	14.9758	2.42432	7.06407	16.9242	8.92395	-6.41863	39.4853	6773201	111746	1525790	83304.2	-320.889	1041.7	1690000000	0	1970000000	0
6650	H. portjacksoni	PJ	3407.97	1095.45	-898.909	1302.39	1358.07	1961.53	4.99117	54.9254	20.6637	34.1062	3.31684	12.7983	2.50188	12.4399	0.855539	14.7926	-0.0380437	6.98425	17.1898	8.85127	-11.3847	38.4601	6863488	110656	1527246	82079.9	-375.82	1019.91	1650000000	0	1970000000	0
6675	H. portjacksoni	PJ	3268.72	1081.07	-806.72	1281.91	1310.57	1920.61	4.72625	54.2688	27.1648	33.8185	-0.878606	12.6467	5.14665	12.3195	1.75029	14.607	4.12897	6.90352	18.4179	8.77799	-11.7976	37.4068	6868096	109555	1553028	80837	-316.988	997.643	1660000000	0	1970000000	0
6700	H. portjacksoni	PJ	3678.61	1066.48	-1126.29	1261.09	910.531	1878.8	-2.17989	53.6041	20.3114	33.5282	-1.15858	12.4933	3.82718	12.1979	-0.960801	14.4191	3.16231	6.82183	14.6617	8.70409	-10.9277	36.3229	6929898	108443	1577046	79574.7	-539.148	974.867	1690000000	0	1970000000	0
6725	H. portjacksoni	PJ	3879.38	1051.7	-956.362	1239.92	885.48	1836.03	-11.4798	52.9312	10.4034	33.2355	-2.59583	12.3381	5.6319	12.0751	1.25227	14.2286	0.676437	6.73915	16.8875	8.62955	-12.6235	35.2058	7061080	107319	1608139	78292.1	-626.55	951.547	1710000000	0	1970000000	0
6750	H. portjacksoni	PJ	3481.75	1036.71	-1012.38	1218.39	1572.56	1792.25	-0.802553	52.2495	17.9899	32.9402	-0.126862	12.1808	4.14004	11.9511	-1.68005	14.0356	1.98907	6.65544	18.6411	8.55437	-10.8378	34.0519	7016094	106183	1637854	76988.1	-506.599	927.641	1660000000	0	1970000000	0
6775	H. portjacksoni	PJ	3647.57	1021.5	-895.504	1196.47	856.424	1747.37	3.30889	51.5588	13.1265	32.6421	-1.63026	12.0215	5.51466	11.8257	-1.31739	13.8399	5.36743	6.57067	17.0271	8.47852	-6.48394	32.8576	7107827	105035	1598538	75661.7	-581.434	903.102	1680000000	0	1970000000	0
6800	H. portjacksoni	PJ	3677.19	1006.05	-955.508	1174.13	970.729	1701.3	-22.5027	50.8588	10.5057	32.3414	1.1889	11.86	1.47402	11.699	-1.82816	13.6414	2.3323	6.48479	17.9104	8.40199	-10.4245	31.6182	7149546	103874	1635952	74311.5	-477.983	877.878	1680000000	0	1980000000	0
6825	H. portjacksoni	PJ	3614.01	990.371	-1253.67	1151.37	1408.45	1653.96	2.00941	50.1489	17.9715	32.0378	-0.836852	11.6963	5.09627	11.571	1.02495	13.44	2.55244	6.39776	18.9375	8.32475	-10.3069	30.3282	7196590	102700	1631684	72936.4	-418.325	851.907	1670000000	0	1970000000	0
6850	H. portjacksoni	PJ	3428.05	974.435	-764.324	1128.15	1191.6	1605.21	16.9375	49.4289	21.3276	31.7313	0.408224	11.5303	7.29495	11.4414	2.22174	13.2355	1.44493	6.30952	14.9921	8.24679	-12.6188	28.9808	7295586	101513	1643767	71534.9	-544.281	825.119	1670000000	0	1970000000	0
6875	H. portjacksoni	PJ	3693.62	961.324	-879.967	1108.87	1138.45	1569.66	4.55627	48.7947	23.5093	31.4305	-3.63676	11.3884	7.2799	11.3283	3.13032	13.0722	0.278953	6.23455	18.5845	8.17489	-8.38499	28.007	7394487	100447	1703149	70413.7	-496.804	805.465	1690000000	0	2000000000	0
6900	H. portjacksoni	PJ	3521.54	954.612	-1199.73	1098.73	1547.17	1564.63	6.07718	48.3576	15.6214	31.1453	0.99219	11.3013	5.31787	11.252	-2.23842	13.0013	3.24948	6.18956	17.6044	8.11684	-14.2078	27.9365	7457842	99657.1	1707107	69931.8	-406.536	802.442	1810000000	0	2000000000	0
6925	H. portjacksoni	PJ	4063.89	947.853	-851.337	1088.5	955.172	1559.57	-3.29356	47.9165	18.8377	30.8575	-5.82912	11.2135	7.56367	11.1752	0.619344	12.93	0.707142	6.14425	19.5155	8.05837	-18.911	27.8657	7379966	98861.2	1706784	69446.4	-516.605	799.408	1680000000	0	1970000000	0
6950	H. portjacksoni	PJ	3709.84	941.045	-869.614	1078.17	1062.57	1554.51	4.29538	47.4713	17.8002	30.5669	-0.231127	11.1251	8.87168	11.0979	-1.70837	12.8584	1.81563	6.0986	21.9101	7.99947	-12.2824	27.7949	7422717	98058.9	1693161	68957.7	-667.173	796.363	1740000000	0	1970000000	0
6975	H. portjacksoni	PJ	3888.82	934.187	-1228.53	1067.75	1538.36	1549.42	4.93996	47.0219	29.7138	30.2736	1.83117	11.0359	6.88138	11.02	0.574894	12.7863	0.887007	6.0526	20.7804	7.94013	-19.0519	27.7238	7590850	97249.9	1710273	68465.4	-493.348	793.305	1720000000	0	2000000000	0
7000	H. portjacksoni	PJ	3728.25	927.279	-679.054	1057.21	1417.86	1544.32	-9.71726	46.5682	16.4989	29.9774	-3.2468	10.946	10.0097	10.9416	0.483518	12.7139	2.21669	6.00625	21.2106	7.88035	-14.1109	27.6525	7569947	96434.2	1731941	67969.6	-470.304	790.236	1690000000	0	1970000000	0
7025	H. portjacksoni	PJ	3815.91	920.318	-1274.12	1046.58	1373.38	1539.2	2.58429	46.11	13.015	29.6782	-0.54459	10.8553	3.71407	10.8626	1.0317	12.641	3.22121	5.95954	19.403	7.82012	-15.7189	27.581	7581613	95611.5	1721224	67470.2	-461.208	787.155	1730000000	0	1970000000	0
7050	H. portjacksoni	PJ	4178.53	913.305	-979.765	1035.83	2017.45	1534.07	-2.07756	45.6472	16.2177	29.376	-3.22156	10.7639	4.91884	10.783	2.06336	12.5677	1.7906	5.91246	21.9237	7.75941	-15.565	27.5094	7652348	94781.6	1707038	66967	-614.934	784.062	1700000000	0	1970000000	0
7075	H. portjacksoni	PJ	3731.24	906.238	-867.774	1024.97	1131.08	1528.91	5.22882	45.1797	21.2404	29.0707	-1.69714	10.6717	10.1704	10.7028	2.85807	12.4939	3.14764	5.86501	20.6729	7.69823	-17.7628	27.4376	7686354	93944.5	1730636	66460	-595.491	780.956	1660000000	0	1970000000	0
7100	H. portjacksoni	PJ	3949.59	899.115	-1215.25	1014	1146.58	1523.74	-7.48895	44.7073	10.4893	28.7621	1.70006	10.5787	10.215	10.622	-0.6364	12.4198	2.42113	5.81716	19.7377	7.63655	-13.551	27.3656	7704103	93099.8	1775983	65949.1	-572.967	777.838	1700000000	0	1970000000	0
7125	H. portjacksoni	PJ	3989.77	891.935	-1355.58	1002.9	2074.81	1518.56	-1.5531	44.2298	16.7118	28.4502	-4.13512	10.4849	11.2831	10.5406	2.26088	12.3451	2.09863	5.76892	27.7269	7.57437	-17.2717	27.2934	7795551	92247.4	1757827	65434.3	-449.753	774.708	1670000000	0	1970000000	0
7150	H. portjacksoni	PJ	3831.19	884.697	-1186.3	991.683	1374.4	1513.35	1.81093	43.7472	17.442	28.1348	-4.47569	10.3902	9.39703	10.4586	0.757515	12.2701	3.89409	5.72028	17.7812	7.51168	-13.5298	27.221	7819394	91387	1770074	64915.3	-588.153	771.565	1680000000	0	1960000000	0
7175	H. portjacksoni	PJ	3832.19	877.399	-1069.61	980.335	1466.63	1508.13	10.1262	43.2591	24.0204	27.8159	-2.88274	10.2947	12.1017	10.3759	0.42843	12.1945	2.6843	5.67121	23.4393	7.44846	-14.8002	27.1484	7765526	90518.4	1751748	64392.2	-452.345	768.409	1680000000	0	1960000000	0
7200	H. portjacksoni	PJ	3904.96	870.04	-954.362	968.854	1507	1502.88	0.133421	42.7655	7.53151	27.4932	-0.92605	10.1982	6.53219	10.2926	0.281157	12.1185	4.0255	5.62172	22.7741	7.3847	-15.1057	27.0756	7696613	89641.4	1774839	63864.8	-510.744	765.24	1670000000	0	1950000000	0
7225	H. portjacksoni	PJ	4008.11	862.618	-1302.31	957.236	1464.3	1497.62	-5.38722	42.2661	19.3395	27.1667	-3.52249	10.1009	6.32078	10.2086	1.27122	12.042	3.14093	5.57179	18.3337	7.32039	-8.62106	27.0026	7818435	88755.8	1771764	63333	-623.855	762.058	1690000000	0	1960000000	0
7250	H. portjacksoni	PJ	4167.66	855.131	-1293.03	945.475	1444.01	1492.35	10.2232	41.7607	21.048	26.8362	-4.41679	10.0025	5.36015	10.1238	-0.921112	11.9651	1.02017	5.5214	21.9767	7.2555	-16.0141	26.9294	7862284	87861.2	1796640	62796.6	-610.143	758.862	1680000000	0	1970000000	0
7275	H. portjacksoni	PJ	4271.64	847.579	-1296.15	933.565	1625.15	1487.05	3.41415	41.2492	26.269	26.5016	-1.79693	9.90327	9.96413	10.0384	1.43999	11.8876	0.517865	5.47056	22.8408	7.19003	-11.9683	26.856	7909764	86957.5	1825570	62255.7	-448.602	755.653	1670000000	0	1970000000	0
7300	H. portjacksoni	PJ	3828.38	839.958	-1168.64	921.502	1870.12	1481.73	11.7749	40.7312	18.7516	26.1628	-4.1834	9.80297	14.2304	9.95223	-0.194435	11.8096	2.954	5.41923	22.221	7.12395	-17.3578	26.7825	7960466	86044.2	1784866	61710	-455.427	752.431	1720000000	0	1970000000	0
7325	H. portjacksoni	PJ	4001.7	832.268	-914.044	909.278	1386.39	1476.4	-1.98251	40.2066	23.9063	25.8195	-2.07581	9.70165	9.30921	9.86531	3.60946	11.7311	1.76396	5.36742	23.5652	7.05726	-11.2278	26.7087	7932868	85121.1	1831326	61159.5	-571.84	749.194	1670000000	0	1970000000	0
7350	H. portjacksoni	PJ	4077.66	824.507	-1535.65	896.889	2084.89	1471.04	-0.612712	39.675	12.4677	25.4715	-2.08004	9.59925	8.54562	9.77762	0.356708	11.6521	3.16479	5.3151	24.2826	6.98994	-16.7673	26.6347	8009398	84188	1828696	60603.9	-329.397	745.943	1680000000	0	1970000000	0
7375	H. portjacksoni	PJ	3806.01	816.671	-1216.56	884.325	3023.48	1465.67	33.6596	39.1362	25.7741	25.1188	2.63085	9.49575	6.96561	9.68913	1.25428	11.5725	4.42144	5.26226	24.8667	6.92195	-9.00431	26.5605	8110064	83244.3	1842120	60043.2	-449.286	742.678	1710000000	0	1980000000	0
7400	H. portjacksoni	PJ	4841.45	808.759	-6610.62	871.58	41770.1	1460.28	15.3084	38.5898	409.331	24.761	-3.51565	9.39111	5.60438	9.59982	114.353	11.4924	12.0685	5.20888	36.9984	6.8533	30.2429	26.4861	8286823	82289.9	1892572	59477.3	465.733	739.399	1690000000	0	1950000000	0
7425	H. portjacksoni	PJ	5363.2	800.77	-10462.3	858.647	64272	1454.86	42.5999	38.0356	424.243	24.398	-4.72009	9.28529	5.97279	9.50968	167.446	11.4117	5.15142	5.15495	40.1116	6.78394	49.453	26.4115	8416394	81324.2	1986430	58905.9	759.673	736.105	1730000000	0	1960000000	0
7450	H. portjacksoni	PJ	9514.98	792.7	-12011	845.515	63740.8	1449.43	294.888	37.4733	436.818	24.0295	-23.0586	9.17825	-5.65517	9.41868	148.626	11.3304	18.5185	5.10045	33.5217	6.71388	50.9002	26.3367	8426384	80347	2010972	58328.9	-850.464	732.797	1690000000	0	1950000000	0
7475	H. portjacksoni	PJ	5563.45	782.674	-10508.7	832.16	64156.3	1437.14	584.465	36.8697	843.431	23.6359	-0.627591	9.05433	11.5232	9.30371	178.572	11.2058	10.5497	5.03339	42.0359	6.62994	54.1555	26.1086	8530080	79241.6	2033934	57596.2	869.848	725.724	1680000000	0	1950000000	0
7500	H. portjacksoni	PJ	5100.85	769.577	-10259.7	818.561	59624.2	1414.03	1696.26	36.2046	948.743	23.2052	3.09504	8.90418	10.0911	9.15109	177.896	11.0125	10.4787	4.94661	42.2799	6.52432	52.7213	25.6379	8533237	77938.4	2034168	56618.5	892.595	712.691	1680000000	0	1930000000	0
7525	H. portjacksoni	PJ	4146.18	756.253	-8041.8	804.732	50508.5	1390.54	2373.41	35.5271	1566.31	22.7664	-3.62533	8.75144	21.9383	8.99587	149.467	10.8158	14.9787	4.85828	41.7914	6.41696	40.6029	25.1585	8740095	76613.1	2050145	55623.7	1384.58	699.414	1750000000	0	1940000000	0
7550	H. portjacksoni	PJ	5683.55	742.691	-9858.99	790.661	59128.3	1366.65	345.797	34.8364	757.498	22.319	-1.97637	8.59599	9.68482	8.83793	161.124	10.6154	9.69218	4.76832	42.8631	6.30777	49.8869	24.6698	8932709	75264.4	2110912	54610.7	445.88	685.881	1680000000	0	1940000000	0
7575	H. portjacksoni	PJ	5358	728.875	-9323.61	776.335	57675.6	1342.33	107.396	34.1317	582.681	21.8624	-2.27467	8.43768	12.9189	8.67711	165.037	10.4112	9.20052	4.67662	47.6936	6.19666	63.1283	24.1711	9255633	73891.1	2164197	53578.6	580.172	672.075	1650000000	0	1930000000	0
7600	H. portjacksoni	PJ	5541.1	714.793	-9793.82	761.739	58310.6	1317.56	-10.7186	33.4122	288.069	21.396	-2.22627	8.27634	15.2794	8.51326	149.284	10.2029	10.5778	4.58308	51.0055	6.08352	102.996	23.662	9638915	72491.7	2270008	52526.2	1173.62	657.98	1660000000	0	1910000000	0
7625	H. portjacksoni	PJ	6161.28	700.428	-9165.87	746.859	55914.2	1292.31	-6.49921	32.6768	250.951	20.9193	-4.58607	8.1118	10.7708	8.34619	112.426	9.99027	5.02853	4.48761	44.9614	5.96824	389.113	23.1416	9834165	71064.9	2515178	51452.3	763.544	643.576	1670000000	0	1870000000	0
7650	H. portjacksoni	PJ	6802.55	685.763	-10201.4	731.676	55227.3	1266.57	16.9831	31.9245	88.5914	20.4315	-9.75082	7.94384	6.15266	8.1757	87.7758	9.77299	1.09062	4.39005	36.4948	5.85069	892.876	22.6093	9797478	69608.7	2926465	50355.6	795.222	628.843	1680000000	0	1780000000	0
7675	H. portjacksoni	PJ	8690.98	670.776	-11990.8	716.171	67358.9	1240.29	-44.2311	31.1541	76.0495	19.9317	-14.0862	7.77226	-6.84318	8.00159	83.0047	9.55077	-0.462338	4.29027	32.7516	5.73072	1630.46	22.0642	9959172	68121.5	3431019	49234.3	987.343	613.755	1660000000	0	1650000000	0
7700	H. portjacksoni	PJ	9106.12	655.447	-11746.2	700.323	61332.6	1213.43	-52.8222	30.364	0.181609	19.4191	-8.70787	7.5968	-11.1341	7.8236	41.7913	9.32326	-3.18872	4.18812	22.2287	5.60819	2194.28	21.5052	10100000	66601.1	3914065	48087	948.088	598.288	1680000000	0	1540000000	0
7725	H. portjacksoni	PJ	10140.9	639.751	-11750.5	684.108	56326.3	1185.98	-69.5749	29.5529	-4.65367	18.8925	-9.21457	7.4172	-11.4966	7.64147	57.3679	9.09006	-5.21524	4.08342	26.0504	5.48292	2576.33	20.9313	10100000	65045.1	4282536	46911.6	-320.365	582.409	1660000000	0	1440000000	0
7750	H. portjacksoni	PJ	10296.5	623.66	-11691	667.499	55129.2	1157.87	-62.3708	28.7189	-21.9751	18.3509	-13.898	7.23313	-13.4741	7.45488	79.8965	8.85071	-6.59248	3.97596	23.1291	5.35472	2868.49	20.3412	10200000	63451	4543350	45705.9	-15.4162	566.086	1720000000	0	1350000000	0
7775	H. portjacksoni	PJ	9819.52	607.143	-10493.8	650.466	48996.1	1129.06	-70.9018	27.86	-8.0183	17.7928	-12.6693	7.04426	-12.7976	7.26351	94.8422	8.60471	-5.85218	3.86551	22.7901	5.22338	2970.35	19.7335	10200000	61815.8	4705728	44467.6	257.137	549.278	1660000000	0	1290000000	0
7800	H. portjacksoni	PJ	11056.8	590.163	-9955.3	632.976	47636.7	1099.5	-66.9988	26.9736	-19.6721	17.2166	-19.6184	6.85018	-17.2359	7.06696	105.698	8.35146	-6.33146	3.75181	22.5897	5.08865	3016.07	19.1065	10300000	60136.2	4801986	43193.8	279.45	531.938	1660000000	0	1250000000	0
7825	H. portjacksoni	PJ	10580.3	572.68	-9591.43	614.987	44247.3	1069.12	-72.3108	26.0572	-12.2047	16.6204	-14.5138	6.65044	-16.5084	6.86478	88.1989	8.09029	-8.83706	3.63456	20.4431	4.95025	3083.23	18.4582	10300000	58408.2	4896153	41881.3	522.403	514.015	1710000000	0	1240000000	0
7850	H. portjacksoni	PJ	10994.4	554.646	-10547.9	596.456	46303.8	1037.85	-83.5514	25.1073	-23.3629	16.002	-21.2772	6.44451	-16.6662	6.65646	80.6418	7.8204	-11.7605	3.51339	20.4278	4.80787	3271.34	17.7862	10600000	56627.6	5093540	40526.3	1.596	495.442	1750000000	0	1220000000	0
7875	H. portjacksoni	PJ	10175	536.006	-8629.5	577.332	37454.3	1005.61	-91.1577	24.1201	-16.0482	15.3588	-16.5523	6.23178	-9.09676	6.44141	71.5304	7.54086	-5.99323	3.3879	22.6786	4.66114	2818.58	17.0879	10300000	54789.1	4795079	39124.4	-137.65	476.147	1680000000	0	1260000000	0
7900	H. portjacksoni	PJ	10650.4	516.695	-8750.19	557.551	40604.9	972.296	-64.9417	23.0906	-14.7699	14.6874	-11.6699	6.01153	-9.61947	6.21892	80.5423	7.25056	-4.71499	3.25758	23.7739	4.50964	2941.38	16.3598	10400000	52886.7	4872378	37670.4	476.798	456.036	1710000000	0	1250000000	0
7925	H. portjacksoni	PJ	10863.2	496.632	-9795.2	537.042	45052.7	937.804	-70.6014	22.0131	-5.60744	13.9838	-17.0357	5.78289	-13.467	5.98818	63.6701	6.94813	-4.10057	3.12181	29.6621	4.35287	2858.8	15.5977	10500000	50913.3	4818796	36157.9	-175.306	434.995	1680000000	0	1290000000	0
7950	H. portjacksoni	PJ	10112.5	475.725	-8019.86	515.719	42576.6	901.994	-57.0074	20.8801	-12.861	13.2429	-18.5328	5.54484	-2.6039	5.74819	51.1927	6.63192	-4.7751	2.97987	31.5212	4.19024	2553.86	14.7965	10400000	48860.3	4518388	34579.3	-310.285	412.885	1660000000	0	1360000000	0
7975	H. portjacksoni	PJ	10445.4	453.855	-10133.7	493.475	44750	864.703	-74.8589	19.6819	-19.3939	12.458	-12.2949	5.2961	-11.9236	5.49772	76.3296	6.29987	-7.18086	2.83083	29.3026	4.02104	2510.6	13.9493	10300000	46717.2	4381010	32925.2	-28.3862	389.52	1680000000	0	1400000000	0
8000	H. portjacksoni	PJ	9796.85	430.877	-10186	470.18	49601.5	825.729	-61.5871	18.406	-16.8977	11.6202	-12.1026	5.03508	-5.44288	5.23529	91.1361	5.94931	-3.20336	2.67348	33.5958	3.8444	2466.94	13.0472	10400000	44470.9	4253242	31183.4	271.277	364.663	1670000000	0	1450000000	0
8025	H. portjacksoni	PJ	9992.24	406.602	-10915	445.668	52859.6	784.822	-73.4823	17.0347	-14.9596	10.7171	-17.4639	4.75977	-6.54099	4.95898	83.9321	5.57676	-4.07985	2.50628	27.6017	3.65924	2313.5	12.0779	10100000	42104.9	4065858	29338.4	403.37	337.981	1680000000	0	1510000000	0
8050	H. portjacksoni	PJ	9446.25	380.783	-13058.2	419.728	67003.7	741.662	-60.4763	15.5428	-15.9307	9.73057	-17.0725	4.46753	-12.4108	4.66635	81.015	5.17746	-2.93985	2.32709	28.2065	3.4642	2079.85	11.0237	10100000	39597.8	3753583	27369.4	295.701	309.005	1680000000	0	1580000000	0
8075	H. portjacksoni	PJ	8172.98	366.202	-12504.9	405.149	65241.6	717.473	-53.974	14.6814	1.42944	9.15844	-11.0835	4.30281	-2.6302	4.50176	62.3802	4.95033	-1.0348	2.22517	30.8791	3.35505	1462.84	10.4151	9560393	38187.1	3198952	26253.8	154.656	292.302	1660000000	0	1710000000	0
8100	H. portjacksoni	PJ	6961.34	366.202	-13772	405.149	74125.1	717.473	-38.326	14.6814	6.57104	9.15844	-8.5762	4.30281	1.36142	4.50176	73.8108	4.95033	-2.53639	2.22517	33.6896	3.35505	968.111	10.4151	9325353	38187	2721743	26253.8	769.227	292.302	1670000000	0	1810000000	0
8125	H. portjacksoni	PJ	5481.82	366.202	-7313.92	405.149	36901.2	717.473	-5.55097	14.6814	22.8376	9.15844	-2.17973	4.30281	7.18554	4.50176	53.2597	4.95033	0.655793	2.22517	35.7764	3.35505	447.069	10.4151	8889765	38187	2289847	26253.8	-218.997	292.302	1660000000	0	1890000000	0
8150	H. portjacksoni	PJ	4022.88	366.202	-2755.05	405.149	10732.6	717.473	1.31458	14.6814	29.2681	9.15844	-0.496728	4.30281	14.0078	4.50176	12.5028	4.95033	3.64873	2.22517	37.5257	3.35505	61.9933	10.4151	8596184	38187	1983870	26253.8	-328.505	292.302	1690000000	0	1950000000	0
8175	H. portjacksoni	PJ	4113.11	366.202	-1849.76	405.149	4483.16	717.473	-3.77013	14.6814	23.6516	9.15844	-3.58489	4.30281	17.0009	4.50176	4.57664	4.95033	2.26923	2.22517	39.2975	3.35505	15.4114	10.4151	8250272	38187.1	1849829	26253.8	-452.424	292.302	1680000000	0	1950000000	0
0	S. albipunctata	SAL31	6706.55	157.001	-40154.1	418.671	225578	1026.36	-43.6204	6.91051	-8.80982	4.28529	-10.4885	2.09012	-8.51413	1.72286	3.25408	1.77219	-2.34874	0.992672	8.52485	1.03607	1778.31	6.03859	5507480	15256.8	2584816	11489.4	1710.66	233.492	1660000000	0	1650000000	0
25	S. albipunctata	SAL31	6335.56	170.085	-36749.6	453.561	211470	1111.88	-41.6023	7.48639	-3.13826	4.6424	-8.0251	2.2643	-4.22715	1.86643	-2.888	1.91987	-2.38358	1.07539	9.07672	1.1224	1646	6.5418	5328340	16528.2	2461712	12446.9	1734.74	252.95	1640000000	0	1670000000	0
50	S. albipunctata	SAL31	6846.5	170.085	-36389	453.561	204049	1111.88	-53.5611	7.48639	-10.2798	4.6424	-17.4713	2.2643	-7.1106	1.86643	-0.761051	1.91987	-5.17553	1.07539	5.5646	1.1224	1777.65	6.5418	5570480	16528.2	2629387	12446.9	1355.2	252.95	1680000000	0	1640000000	0
75	S. albipunctata	SAL31	6680.01	170.085	-36530.6	453.561	209668	1111.88	-49.999	7.48639	-11.2054	4.6424	-5.46655	2.2643	-6.82957	1.86643	1.00287	1.91987	-4.11373	1.07539	8.81173	1.1224	1832.81	6.5418	5672777	16528.2	2695389	12446.9	1300	252.95	1700000000	0	1630000000	0
100	S. albipunctata	SAL31	6273.89	170.085	-43478.7	453.561	245471	1111.88	-27.1017	7.48639	4.66719	4.6424	-2.51851	2.2643	-2.42516	1.86643	5.47122	1.91987	-1.61643	1.07539	8.28247	1.1224	1888.71	6.5418	5708537	16528.2	2716813	12446.9	2746.64	252.95	1650000000	0	1630000000	0
125	S. albipunctata	SAL31	6810.86	170.085	-41948	453.561	239486	1111.88	-43.3679	7.48639	-5.51894	4.6424	-11.7103	2.2643	-8.65785	1.86643	-2.72852	1.91987	-2.80328	1.07539	6.20486	1.1224	1826.32	6.5418	5583544	16528.2	2606698	12446.9	2375.86	252.95	1650000000	0	1650000000	0
150	S. albipunctata	SAL31	7380.71	170.085	-46290	453.561	266441	1111.88	-42.2188	7.48639	-9.39216	4.6424	-9.87946	2.2643	-11.6887	1.86643	0.992869	1.91987	-5.1092	1.07539	7.50598	1.1224	2053.51	6.5418	5917208	16528.2	2917566	12446.9	1937.04	252.95	1650000000	0	1610000000	0
175	S. albipunctata	SAL31	7585.46	185.547	-40297.3	494.793	229901	1212.96	-53.6494	8.16696	-14.837	5.06444	-16.3549	2.47015	-7.16531	2.0361	-5.28288	2.09441	-2.96526	1.17316	8.85684	1.22444	2109.43	7.13651	6159256	18030.8	3090456	13578.4	1604.42	275.945	1650000000	0	1580000000	0
200	S. albipunctata	SAL31	8379.96	202.74	-45767.8	520.198	261956	1299.14	-69.4398	8.73088	-21.5102	5.36821	-16.4203	2.57728	-7.81637	2.16848	-5.67059	2.29748	-5.52681	1.26838	10.1644	1.32225	2380.61	8.46077	6538335	18917.6	3331864	14831.3	3530.19	320.685	1650000000	0	1520000000	0
225	S. albipunctata	SAL31	7870.93	236.484	-41364.4	591.27	236719	1495.79	-59.7507	10.0398	-20.6482	6.13702	-13.4168	2.91327	-11.2562	2.48716	-4.63013	2.68648	-6.34834	1.4695	8.72125	1.53072	2206.68	10.3263	6308932	21470.5	3111866	17295.9	1813.69	387.481	1670000000	0	1550000000	0
250	S. albipunctata	SAL31	7378.76	265.982	-44387.1	654.671	252684	1669.43	-46.1742	11.1968	-1.30645	6.8197	-9.94801	3.21432	-6.30888	2.76941	-6.43052	3.02587	-2.43003	1.64623	7.71581	1.71403	2232.82	11.903	6350449	23750.6	3162434	19450.7	2773.55	444.347	1650000000	0	1540000000	0
275	S. albipunctata	SAL31	7675.12	292.519	-42284.5	712.453	244960	1826.64	-48.2768	12.2449	1.41733	7.44	-14.1982	3.4895	-6.76569	3.02545	-3.65218	3.33086	-4.88929	1.80574	9.0673	1.87954	2314.56	13.2939	6477410	25830.2	3272170	21389.5	2200.04	494.718	1650000000	0	1520000000	0
300	S. albipunctata	SAL31	8088.58	316.842	-46361.2	765.887	268120	1971.35	-43.6572	13.2101	-10.7116	8.01242	-13.7379	3.74451	-11.7364	3.26145	-4.28558	3.61017	-5.47047	1.95227	9.41019	2.03161	2309.64	14.5526	6454410	27754.3	3249710	23166.6	3074.04	540.415	1690000000	0	1530000000	0
325	S. albipunctata	SAL31	8138.81	339.426	-42167.2	815.829	244823	2106.14	-59.4154	14.1095	-19.6929	8.54659	-20.0166	3.98323	-10.4899	3.48148	-7.54333	3.86937	-5.98628	2.08854	5.41802	2.17306	2208.71	15.7107	6262525	29553.5	3068790	24816.8	3156.34	582.538	1700000000	0	1560000000	0
350	S. albipunctata	SAL31	7692.8	360.599	-42325.5	862.886	248336	2232.82	-63.2293	14.9548	-13.1858	9.04928	-9.74514	4.20843	-8.95895	3.68841	-9.20617	4.11227	-3.36079	2.21644	10.2665	2.30586	2175.21	16.7891	6282255	31249.3	3077596	26363.8	2010.57	621.815	1680000000	0	1580000000	0
375	S. albipunctata	SAL31	7899.72	380.596	-43670.4	907.505	255415	2352.68	-50.6684	15.7549	-10.4463	9.52549	-16.2062	4.42217	-6.77083	3.88434	-1.68033	4.3416	-5.18848	2.33736	9.17761	2.43141	2255.44	17.8023	6317204	32857.6	3133054	27825.1	3114.01	658.753	1660000000	0	1570000000	0
400	S. albipunctata	SAL31	7518.84	399.593	-42992.5	950.032	247521	2466.72	-64.6615	16.5163	-3.99199	9.97899	-15.4475	4.62605	-5.45286	4.07084	-2.51133	4.55941	-5.85958	2.45233	9.81771	2.55078	2200.9	18.7608	6126429	34390.9	3007202	29213.3	2326.3	693.728	1690000000	0	1610000000	0
425	S. albipunctata	SAL31	7171.4	417.727	-43799.8	990.735	254064	2575.72	-51.6937	17.244	-14.6984	10.4128	-8.20708	4.82132	-8.53586	4.24917	6.31479	4.76728	-5.40709	2.56214	12.0919	2.66482	2302.69	19.6728	6086372	35858.6	2920484	30538.4	2498.28	727.022	1690000000	0	1610000000	0
450	S. albipunctata	SAL31	6903.64	435.106	-38841.7	1029.83	222041	2680.29	-52.0857	17.9423	-9.64568	10.8292	-8.22021	5.00898	-9.6438	4.42031	9.13539	4.96646	-3.39332	2.66743	11.0968	2.77417	2095.36	20.5442	5677234	37268.5	2675902	31808.5	1553.28	758.856	1660000000	0	1650000000	0
475	S. albipunctata	SAL31	6735.45	451.817	-39848.3	1067.49	234071	2780.93	-45.7837	18.6144	-0.881375	11.2301	-11.2957	5.18986	-9.36172	4.58506	14.9225	5.15795	-0.586578	2.76872	11.9432	2.87938	2172.55	21.3802	5771294	38627.1	2728528	33029.7	1612.2	789.408	1660000000	0	1650000000	0
500	S. albipunctata	SAL31	6213.65	467.932	-38331.5	1103.87	222188	2878.05	-28.0183	19.2631	-7.40745	11.6173	-8.8473	5.36464	-5.73246	4.7441	22.037	5.34258	-4.89179	2.86644	12.6263	2.98087	1943.94	22.1847	5442941	39939.4	2471117	34207.3	1718.8	818.821	1660000000	0	1690000000	0
525	S. albipunctata	SAL31	6181.23	483.509	-40546.1	1139.09	237258	2972	-41.6743	19.8906	13.9855	11.9919	-11.8775	5.53391	-4.27741	4.89798	23.2413	5.52104	-4.03964	2.96093	15.4699	3.07902	1898.21	22.961	5390234	41210	2392111	35345.7	2070.98	847.213	1660000000	0	1720000000	0
550	S. albipunctata	SAL31	6359.71	498.601	-41173.8	1173.26	236486	3063.07	-47.4483	20.4989	-1.7558	12.3552	-7.82489	5.69815	-11.2642	5.04716	29.864	5.69391	-4.46739	3.0525	11.4438	3.17413	1819.88	23.712	5212356	42442.6	2290968	36448.6	1249.92	874.684	1720000000	0	1730000000	0
575	S. albipunctata	SAL31	5719.32	518.713	-41164.4	1212.04	238931	3160.12	-41.6006	21.2256	4.84056	12.8056	-8.2893	5.92039	-9.18296	5.23771	29.362	5.96188	-3.48206	3.17188	10.4779	3.317	1550.22	24.8132	4731232	44012.5	2014716	37926.5	2157.02	915.756	1670000000	0	1790000000	0
600	S. albipunctata	SAL31	4788.05	544.086	-39578.2	1255.85	225611	3263.88	-20.7327	22.079	2.44277	13.3487	-3.15177	6.20355	-6.26708	5.47199	23.124	6.32726	-1.11047	3.32055	8.37073	3.50909	1197.47	26.2745	4087621	45939.8	1610508	39796.9	802.447	970.783	1670000000	0	1850000000	0
625	S. albipunctata	SAL31	3965.62	568.327	-34498.7	1298.18	198400	3364.45	0.55973	22.9006	37.5483	13.8704	-5.60554	6.47434	-7.86867	5.69663	29.3985	6.67267	-0.883873	3.46283	6.22707	3.6912	899.26	27.6587	3511345	47789.5	1311077	41583.4	1516.42	1022.85	1650000000	0	1900000000	0
650	S. albipunctata	SAL31	2621.59	591.576	-24177.7	1339.18	142516	3462.1	-8.26417	23.6938	232.445	14.3733	-3.6694	6.73425	-0.782925	5.91275	17.287	7.00106	-1.11835	3.5995	6.07559	3.86473	579.342	28.9768	2901205	49570.2	988853	43296.1	704.827	1072.4	1690000000	0	1950000000	0
675	S. albipunctata	SAL31	1696.98	613.945	-10519	1378.96	58188.8	3557.07	-0.354359	24.4612	10.926	14.8591	2.12033	6.9845	-2.49649	6.12125	3.44321	7.31472	-1.81972	3.73116	2.07637	4.0308	203.97	30.2375	2237941	51289.1	633933	44943.7	228.575	1119.75	1680000000	0	2000000000	0
700	S. albipunctata	SAL31	1571.49	635.527	-4557.41	1417.62	25706.8	3649.56	-3.6949	25.2053	1.7202	15.3296	-0.0251048	7.22608	-1.87692	6.32287	3.39811	7.61547	-1.67825	3.85834	0.600673	4.19029	83.3363	31.4478	2052792	52952.3	525963	46532.9	-127.357	1165.18	1740000000	0	2030000000	0
725	S. albipunctata	SAL31	1973.66	656.4	-13085.8	1455.25	74160.3	3739.78	4.97626	25.928	1.68524	15.786	-1.38024	7.45985	-1.61279	6.51826	12.7002	7.90479	0.0056067	3.98145	3.06557	4.34393	306.456	32.6131	2473568	54564.7	721525	48069.7	122.234	1208.91	1680000000	0	1980000000	0
750	S. albipunctata	SAL31	2633.45	676.629	-22456.6	1491.94	126514	3827.86	-10.8968	26.6312	9.21054	16.2296	-2.04273	7.6865	0.251687	6.70796	13.3638	8.18388	0.468487	4.10087	5.8771	4.49232	566.769	33.7383	2903795	56130.9	968912	49558.8	79.8644	1251.11	1660000000	0	1940000000	0
775	S. albipunctata	SAL31	3201.13	696.271	-25221.2	1527.74	139696	3913.96	-7.92897	27.3162	7.80613	16.6614	-0.988992	7.90667	-3.3274	6.89244	20.5942	8.45377	-0.85722	4.21691	7.94212	4.63596	720.317	34.8271	3243605	57654.6	1159213	51004.4	245.102	1291.93	1710000000	0	1930000000	0
800	S. albipunctata	SAL31	4211.48	715.374	-34682.1	1562.73	199357	3998.21	-22.5706	27.9845	9.79465	17.0823	-3.75162	8.12086	-2.40674	7.07211	28.3881	8.7153	-1.81594	4.32984	9.94025	4.77528	1164.77	35.8828	3971136	59138.9	1588596	52410.2	918.171	1331.5	1730000000	0	1860000000	0
825	S. albipunctata	SAL31	6238.86	733.98	-41454.4	1596.95	233367	4080.72	-33.3659	28.6372	-2.39258	17.4931	-8.0637	8.32955	-10.2023	7.24733	34.7923	8.96921	-4.88896	4.4399	9.81832	4.91066	1787.49	36.9084	4936380	60587	2189032	53779.3	1703.94	1369.93	1670000000	0	1750000000	0
850	S. albipunctata	SAL31	6850.25	752.125	-46478.6	1630.45	267236	4161.6	-57.0595	29.2753	7.89106	17.8944	-11.9908	8.53314	-12.3079	7.41841	45.6117	9.21613	-2.46494	4.5473	9.98009	5.04239	2132.3	37.9063	5634479	62001.2	2530210	55114.3	2631.46	1407.31	1680000000	0	1700000000	0
875	S. albipunctata	SAL31	7175.73	769.843	-44125.3	1663.27	252802	4240.93	-46.3033	29.8998	-12.1372	18.2869	-13.4833	8.73198	-8.66874	7.58563	42.9452	9.4566	-3.92978	4.65221	15.3433	5.17078	2172.94	38.8785	5972117	63383.9	2743382	56417.8	2268.19	1443.72	1670000000	0	1660000000	0
900	S. albipunctata	SAL31	8107.84	787.163	-47884.4	1695.46	277894	4318.81	-48.2615	30.5116	-4.15673	18.6712	-14.5698	8.9264	-9.66527	7.74925	47.2389	9.69111	-3.72548	4.75482	14.8938	5.29605	2672.1	39.827	6496320	64737.1	3142430	57691.8	2669.22	1479.23	1660000000	0	1590000000	0
925	S. albipunctata	SAL31	6823.11	804.109	-45205.6	1727.05	260762	4395.3	-41.0645	31.1113	-2.07026	19.0477	-9.67519	9.11667	-6.98611	7.90948	42.0801	9.92008	-2.31499	4.85525	10.602	5.41843	2217.27	40.7535	5884692	66062.5	2715100	58938.3	2521.76	1513.91	1660000000	0	1660000000	0
950	S. albipunctata	SAL31	6758.61	820.4	-41152.2	1757.87	233862	4470.6	-36.5626	31.689	-4.7918	19.4294	-10.0418	9.29953	-6.02595	8.06461	34.3571	10.1367	-4.00208	4.95304	11.0868	5.53515	1964.8	41.6435	5559446	67344.6	2545024	60144.6	1476.82	1546.84	1660000000	0	1690000000	0
975	S. albipunctata	SAL31	6285.31	833.872	-34967.6	1786.46	204114	4545.58	-43.5011	32.169	-7.48615	19.9048	-5.72241	9.45004	-9.54255	8.20118	29.4341	10.2898	-2.13971	5.04395	8.7732	5.62528	1670.98	42.385	5160649	68461.4	2282545	61208.9	1121.07	1571.03	1650000000	0	1720000000	0
1000	S. albipunctata	SAL31	5214.68	847.131	-30330.4	1814.6	169811	4619.34	-21.7901	32.642	6.614	20.3691	-6.60905	9.59819	-4.18097	8.3355	39.4269	10.4406	-2.41238	5.13324	12.2106	5.714	1679.01	43.1138	5200692	69560.3	2254698	62255.1	1285.86	1594.86	1690000000	0	1710000000	0
1025	S. albipunctata	SAL31	7260.48	860.185	-33829.9	1842.31	191120	4691.94	-57.5959	33.1082	-5.10397	20.8231	-15.2761	9.74409	-6.81512	8.4677	41.2373	10.5894	-4.14975	5.22101	10.4388	5.80135	2176.91	43.8304	5805770	70642.1	2732738	63283.9	1820.31	1618.33	1670000000	0	1630000000	0
1050	S. albipunctata	SAL31	8044.59	873.043	-36150.5	1869.61	209881	4763.44	-56.9838	33.568	-13.5552	21.2674	-9.77064	9.88784	-10.6896	8.59786	51.581	10.736	-5.82949	5.30733	13.6232	5.88742	2665.54	44.5356	6443558	71707.5	3144295	64296.3	1645.77	1641.47	1680000000	0	1560000000	0
[truncated: 4,104 more rows]
